# Supplementary material for: Multi-omics analysis of ST3GAL4-mediated lacto/neolacto glycosphingolipid metabolism reveals immune evasion and poor prognosis in TNBC
Source: Front Immunol. 2026 Apr 22;17:1760560. doi: 10.3389/fimmu.2026.1760560 (PMC13143995; doi:10.3389/fimmu.2026.1760560)
Supplement: Supplementary file 1 [file DataSheet1.zip]

Archive with 16 entries (15 files):
- Supplementary Materials/
- Supplementary Materials/code.txt
- Supplementary Materials/Ethical Approval Document.pdf
- Supplementary Materials/Figure1.csv
- Supplementary Materials/Figure1Adiff.xlsx
- Supplementary Materials/Figure1Adiff2.xlsx
- Supplementary Materials/Figure1hotmap.csv
- Supplementary Materials/Figure1survival.xlsx
- Supplementary Materials/Figure2.csv
- Supplementary Materials/Figure3Estimate-1.xlsx
- Supplementary Materials/Figure3Estimate-2.xlsx
- Supplementary Materials/Figure3ssgsea.xlsx
- Supplementary Materials/Figure5KEGG.csv
- Supplementary Materials/Figure_3Ciberate.xlsx
- Supplementary Materials/Partial Immunohistochemistry Images.pdf
- Supplementary Materials/TNBC生存曲线.xlsx
