# Supplementary material for: Multi-omics analysis of ST3GAL4-mediated lacto/neolacto glycosphingolipid metabolism reveals immune evasion and poor prognosis in TNBC
Source: Front Immunol. 2026 Apr 22;17:1760560. doi: 10.3389/fimmu.2026.1760560 (PMC13143995; doi:10.3389/fimmu.2026.1760560)
Supplement: Supplementary file 1 [file DataSheet1.zip › Supplementary Materials/code.txt]

install.packages("parallel")
library(parallel)
install.packages("doParallel")
library(doParallel)

numCores <- detectCores()
cl <- makeCluster(numCores)
registerDoParallel(cl)

result <- foreach(i=1:20, .combine='c') %dopar% {
  Sys.sleep(1)  # 模拟一个耗时任务
  return(i^2)  # 计算i的平方
}

print(result)
stopCluster(cl)


#define the color
library(ggsci)
cors <- pal_igv()(12)
cors <- c( "#82c785","#edeaa4","#cdaa9f","#794976","#e0bc58","#64abc0",
           "#fab37f","#e98741","#8fc0dc","#967568","#f2d3ca","#eebd85",
           "#bcacd3","#889b5d","#4e9592","#dbad5f","#64ae79","#ac5092")

cors <- c(
  "#82c785","#edeaa4","#cdaa9f","#794976","#e0bc58","#64abc0",
  "#fab37f","#e98741","#8fc0dc","#967568","#f2d3ca","#eebd85",
  "#bcacd3","#889b5d","#4e9592","#dbad5f","#64ae79","#ac5092",
  "#f6a4a4","#a4c8f6","#f6e1a4","#c8a4f6","#a4f6e1","#f6c8a4",
  "#a4f6a4","#f6a4d8","#a4d8f6","#d8f6a4","#f6d8a4","#d8a4f6",
  "#b0e0e6","#ffb347","#77dd77","#ff6961","#aec6cf","#fdfd96",
  "#cfcfc4","#779ecb","#f49ac2","#966fd6"
)
cors_group <- c("#1f2d6f","#d5231d") #定义颜色

remove.packages(c("Seurat","SeuratObject"))
install.packages('Seurat')
packageVersion('Seurat')
setwd("D:\\Download\\1.diannaozidai\\1.zhuomian\\杂七杂八\\7777777\\1.HCC\\1.Singlecell\\2.fenxi")
# 步骤1 加载包
library(Seurat)
library(SingleR)
library(tidyverse)
library(patchwork)
library(harmony)
library(future)
plan(sequential)

######添加样本的临床信息######
scRNA.counts=Read10X("D:\\Download\\1.diannaozidai\\1.zhuomian\\杂七杂八\\7777777\\1.HCC\\1.Singlecell\\2.fenxi\\HCC")
scRNA = CreateSeuratObject(scRNA.counts ,project="GSE189903",min.cells = 300, min.features = 1000)

saveRDS(scRNA,'GSE189903.rds')


scRNA[["percent.mt"]] <- PercentageFeatureSet(scRNA, pattern = "^MT-")
# 定义红细胞相关基因 (血红蛋白基因)
hb_genes <- c("HBA1", "HBA2", "HBB", "HBD", "HBE1", "HBG1", "HBG2", "HBM", "HBQ1", "HBZ")

# 计算红细胞基因比例
scRNA[["percent.hb"]] <- PercentageFeatureSet(
  scRNA, 
  features = hb_genes[hb_genes %in% rownames(scRNA)]
)

###添加分组方法1###
##从Seurat对象了提取orig.ident##
metadata<-FetchData(scRNA,"orig.ident")
metadata$Cell<-row.names(metadata)
write.csv(metadata,"metadata.csv")
####读取自己准备好的患者临床细腻些
patinets_metadata<-read.csv("合并后数据.csv",header = TRUE,row.names = 1)

###重新加行名
row.names(patinets_metadata)<-patinets_metadata$Cell

###通过ADDMetaData直接补入第四列
scRNA<-AddMetaData(scRNA,metadata = patinets_metadata)


# Step 4. 质量控制筛选
VlnPlot(scRNA,
        features = c("nFeature_RNA", "nCount_RNA", "percent.mt", "percent.hb"),
        pt.size = 0.01, ncol = 4) + 
  theme(axis.title.x=element_blank(), axis.text.x=element_blank(), axis.ticks.x=element_blank())

# 二次过滤（修改为最终统一版）
scRNA.1 <- subset(scRNA, subset = 
                    nFeature_RNA > 400 & 
                    nFeature_RNA < 3500 &
                    nCount_RNA < 15000 &
                    percent.mt < 10 &
                    percent.hb < 5)


# Step 5. 标准化、找高变基因、归一化
scRNA.1 <- NormalizeData(scRNA.1, normalization.method = "LogNormalize", scale.factor = 10000)
scRNA.1 <- FindVariableFeatures(scRNA.1, selection.method = "vst", nfeatures = 2000)
scRNA.1 <- ScaleData(scRNA.1, features = VariableFeatures(scRNA.1))
scRNA.1 <- RunPCA(scRNA.1, features = VariableFeatures(scRNA.1))

# Step 6. 批次矫正（Harmony）
scRNA.1 <- RunHarmony(scRNA.1, group.by.vars = "Sample")
DimPlot(scRNA.1, reduction = "harmony", group.by = "Sample")
ElbowPlot(scRNA.1,reduction = 'harmony')
# Step 7. 聚类 + 降维
scRNA.1 <- FindNeighbors(scRNA.1, dims = 1:5, reduction = "harmony")
scRNA.1 <- FindClusters(scRNA.1, resolution = 1)
scRNA.1 <- RunUMAP(scRNA.1, dims = 1:5, reduction = "harmony")

# 保存对象（可选）
saveRDS(scRNA.1, "scRNA.harmony.umap.rds")

library(SingleR)
library(Seurat)

# 加载人类数据库 (确保文件路径正确)
load("ref_Human_all.RData")  # 修改为您的实际文件路径

# 将数据库赋值给refdata
refdata <- ref_Human_all  # 注意变量名大小写

# 从Seurat对象提取表达数据
testdata <- GetAssayData(scRNA.1, slot = "data")

# 提取细胞聚类信息
clusters <- scRNA.1@meta.data$seurat_clusters

# 使用SingleR进行注释
cellpred <- SingleR(
  test = testdata, 
  ref = refdata, 
  labels = refdata$label.main, 
  method = "cluster", 
  clusters = clusters,
  assay.type.test = "logcounts", 
  assay.type.ref = "logcounts"
)

# 可视化注释质量
plotScoreHeatmap(cellpred)

# 创建注释结果数据框
celltype <- data.frame(
  ClusterID = rownames(cellpred), 
  celltype = cellpred$labels,
  stringsAsFactors = FALSE
)

# 保存注释结果
write.csv(celltype, "celltype_singleR.csv", row.names = FALSE)
###方法一
scRNA.1@meta.data$celltype = "NA"
for(i in 1:nrow(celltype)){
  scRNA.1@meta.data[which(scRNA.1@meta.data$seurat_clusters == celltype$ClusterID[i]),'celltype'] <- celltype$celltype[i]}
###因为我把singler的注释加载到metadata中时候，命名的名字叫celltype，所以画图时候，group.by="celltype"
DimPlot(scRNA.1, group.by="celltype", label=T, label.size=5)

DimPlot(scRNA.1, group.by="group", label=T, label.size=5)


##################重新写入新定义的细胞类型#############
celltype<-read.csv('celltype_singleR.csv',header = T)

scRNA.1@meta.data$celltype = "NA"
for(i in 1:nrow(celltype)){
  scRNA.1@meta.data[which(scRNA.1@meta.data$seurat_clusters == celltype$ClusterID[i]),'celltype'] <- celltype$celltype[i]}
###因为我把singler的注释加载到metadata中时候，命名的名字叫celltype，所以画图时候，group.by="celltype"
DimPlot(scRNA.1, group.by="celltype", label=T, label.size=5)

saveRDS(scRNA.1,'总体注释后.rds')

DotPlot(scRNA.1, features = c("CD320","CD68"))

DotPlot(scRNA.1, features = c("Egfl7","Cldn5","Cdh5","Ramp2","Ecscr","Pecam1","Cd200","Ltbp4"))
DotPlot(scRNA.1, features = c("Acta2","Col4a1","Col4a2","Gm13889","Higd1b","Myl9","Mylk","Rgs5"))
DotPlot(scRNA.1, features = c("S100a8"))
DotPlot(scRNA.1, features = c("Acta2"))


###########气泡图
DotPlot(scRNA.1,
        features = c("TMEM258"),
        group.by = "group") +
  scale_color_gradient(low = "white", high = "firebrick", name = "Avg. Expression") +  # 单色深浅
  scale_size(range = c(2, 8), name = "Pct. Expressed") +                                # 点大小 = 表达百分比
  theme_minimal(base_size = 13) +
  theme(
    panel.border = element_rect(color = "black", fill = NA, size = 0.8),
    axis.text.x = element_text(angle = 45, hjust = 1, size = 12, face = "bold"),
    axis.text.y = element_text(size = 12, face = "bold"),
    legend.position = "right",
    legend.title = element_text(size = 11, face = "bold"),
    legend.text = element_text(size = 10),
    panel.grid.major = element_line(color = "grey90", size = 0.3),
    panel.grid.minor = element_blank(),
    axis.title = element_blank(),
    plot.title = element_text(hjust = 0.5, face = "bold", size = 14)
  ) +
  ggtitle("DotPlot of marker gene")


head(rownames(testdata))
head(rownames(refdata))
table(scRNA.1@meta.data$seurat_clusters)
######细胞注释#####3
Idents(scRNA.1)=scRNA.1$seurat_clusters

gene_marker <-c("CD19","MS4A1","CD79A", #B
                "IGHG1","IGHA1","JCHAIN", #Plasma
                "CD3D","CD3E","CD3G", #T
                "CD4","IL7R","FOXP3", #CD4+ T
                "CD8A","CD8B","CCL5", #CD8+ T
                "GNLY","FGFBP2","NCR1", #NK
                "ITGAX","CD14","CD68", #Myeloid
                "PGC","PGA3","MUC5AC","EPCAM", #Epithelial
                "TPSAB1","TPSB2","KIT", #Mast
                "PECAM1","CLDN5","RAMP2", #Endothelial
                "DCN","LUM","PDGFRA", #Fibroblast
                "RGS5","PDGFRB","ACTA2" #Mural  CAFs
                #"CDH19","PLP1","SOX10", #Glial
)

DotPlot(scRNA.1, 
        features = gene_marker,
        group.by = "seurat_clusters") + coord_flip()

DotPlot(scRNA.1, 
        features = "EPCAM",
        group.by = "seurat_clusters") + coord_flip()
#不要求非常准确
celltype=c('T cells','T cells','T cells','T cells',"T cells",
           'T cells','TANs','Myeloid cells','B cells','Glial',
           'Glial','Glial','TANs','Myeloid cells','Glial',
           'Hepatocyte','Hepatocyte','T cells','Glial',"Glial",
           'T cells','T cells','T cells','T cells',"T cells",
           'T cells','Hepatocyte','Myeloid cells','B cells','Glial',
           'Glial','Glial','TANs','Myeloid cells','Glial',
           '1Hepatocyte','1Hepatocyte')
## 重命名Idents
names(celltype) <- levels(scRNA.1)
scRNA.1<- RenameIdents(scRNA.1, celltype)
# 命名celltype
scRNA.1@meta.data$celltype <- Idents(scRNA.1)
#自定义celltype顺序
cell = c('T/NK cells',"B cells",'Endothelial cells','Fibroblasts','Glial','Hepatocytes',"Macrophages","Monocytes","Neutrophils")
scRNA.1$celltype <- factor(scRNA.1$celltype,levels = cell)
Idents(scRNA.1) <- scRNA.1$celltype
# 删除unknown
scRNA.1 <- subset(scRNA.1, celltype != 'Glial')
scRNA.1@meta.data$celltype <- Idents(scRNA.1) #完全去除Unknown
table(scRNA.1@meta.data$celltype)
scRNA.1@meta.data[1:5,]

## 保存文件
scRNA$Group <- factor(scRNA$Group,levels = c('Tumor','Normal'))
scRNA$sample <- scRNA$id
#scRNA <- scRNA[,sample(1:ncol(scRNA),20000)]  #随机抽取20000个细胞作为后续演示分析
saveRDS(scRNA.1,'scRNA_zhushi.rds')
scRNA = readRDS('scRNA_GSE206785.rds')


packageVersion("SeuratObject")
install.packages('Seurat') # 先装Seurat5，再卸载，装Seurat4
remove.packages(c("Seurat","SeuratObject"))


metadata<-FetchData(scRNA.1,"orig.ident")
metadata$Cell<-row.names(metadata)

####读取自己准备好的患者临床细腻些
patinets_metadata<-data.table::fread("cli.csv",header = TRUE)

###dplyr种的join合并
metadata<-left_join(x=metadata,y=patinets_metadata,by="orig.ident")
#如果报错
patinets_metadata$orig.ident <- as.factor(patinets_metadata$orig.ident)

###重新加行名
row.names(metadata)<-metadata$Cell

###通过ADDMetaData直接补入第四列
scRNA.1<-AddMetaData(scRNA.1,metadata = metadata)


######单细胞分析结果画图展示######
##绘制nature级别umap图   #7*5
install.packages("lazy")
devtools::install_github('junjunlab/scRNAtoolVis')  
library(scRNAtoolVis)
pdf(file=paste0('总--15-5--.pdf'),width = 15,height = 5)
clusterCornerAxes(object = scRNA.1, reduction = 'umap',
                  clusterCol = "Sample", #分类依据
                  pSize = 0.3, #点大小
                  noSplit = F, groupFacet = 'group', #分组时使用
                  #addCircle = TRUE, nbin = 200, 
                  cellLabel = F) + 
  scale_color_manual(values = cors)
dev.off()


#加载需要的R包
library(plot1cell)
library(Seurat)
library(tidyverse)
library(stringr)
library(RColorBrewer)
library(plot1cell)
# Prepare data for ploting 准备圈图数据
circ_data <- prepare_circlize_data(scRNA, scale = 0.8)
# plot and save figures
pdf(file ='scRNA_celltype_circle_umap1.pdf', width = 5, height = 5)
plot_circlize(circ_data,do.label = T, pt.size = 0.05, col.use = cors[1:8], bg.color = 'white', kde2d.n = 200, repel = T, label.cex = 0.6)
# 添加细胞群注释信息
add_track(circ_data, group = "group", colors = cors_group, track_num = 2) ## can change it to one of the columns in the meta data of your seurat object
dev.off()


###绘制细胞marker umap图
install.packages('remotes')
remotes::install_github(repo = 'genecell/COSGR')

library(COSG)
marker_cosg <- cosg(
  scRNA,
  groups='all', #考虑全部分组
  assay='RNA',
  slot='data',
  mu=1,         #惩罚项参数，值越大
  remove_lowly_expressed=TRUE,   #是否过滤低表达基因
  expressed_pct=0.1,             #设置低表达的阈值
  n_genes_user=100      #每个cluster定义Top-N个marker gene
)
head(marker_cosg$names,3)
head(marker_cosg$scores,3)
all_markers <- marker_cosg$names
write.csv(all_markers,'all_celltype_markers.csv')

marker<-c()
for (group in colnames(marker_cosg$names)){
  top_i<-marker_cosg$names[group][1,1]
  marker<-c(marker,top_i)
}

features = gene_marker  #marker

features=c("scRNA")
library(tidydr)
library(ggrepel)
pdf(file=paste0('scRNA_celltype_FeaturePlot2.pdf'),width = 10,height = 6)
FeaturePlot(scRNA.1,features = features, ncol = 5,
            cols = c('#333366',"#6666FF",'#CC3333','#FFCC33')) & 
  theme_bw() & 
  theme_void()
dev.off()

##绘制各细胞marker小提琴图

features=c("Csf1r","Irf8")
#方法一
pdf(file=paste0('scRNA_celltype_vlnplot.pdf'),width = 6,height = 9)
VlnPlot(scRNA, features = features, #6*6
        stack = TRUE, 
        sort = F, 
        cols = cors,
        split.by =  "celltype" , #每种cluster 一个颜色
        flip = TRUE,
        split.plot = TRUE) +
  theme(axis.text.x = element_text(size = 12,angle = 45,hjust = 1,vjust = 1),
        axis.text.y = element_blank(),axis.ticks.y = element_blank(),
        panel.grid.major = element_blank(),panel.grid.minor = element_blank(),
        legend.position = "none") + labs(x=NULL,y=NULL)
dev.off()


##绘制细胞marker气泡图
pdf(file=paste0('scRNA_celltype_dotplot.pdf'),width = 12,height = 5)
DotPlot(scRNA.1, features = features, assay='RNA') + 
  #coord_flip() + #翻转
  theme(panel.grid = element_blank(), 
        axis.text.x=element_text(angle = 45, hjust = 1,vjust = 1))+ #轴标签
  labs(x=NULL,y=NULL) + 
  guides(size = guide_legend("Percent Expression") )+ #legend
  scale_color_gradientn(colours = c('#3B4992FF',"#8491B4FF",'#F39B7FFF','#BB0021FF')) #颜色
dev.off()
##美化气泡图
jjDotPlot(object = scRNA.1,gene = features,
          id = 'celltype',  #分组设置
          ytree = F,
          dot.col = c('#3C5488FF','white','#BB0021FF'),
          rescale.min = 0,rescale.max = 2,midpoint = 0)  + #翻转
  theme(panel.grid = element_blank(), 
        axis.text.x=element_text(angle = 45, hjust =1,vjust=1))


save(scRNA.1,file = "整体比例图---整理后数据.rdata")
#####细胞比例#####
library(reshape2)
library(ggplot2)
#准备绘图数据
prop_df <- table(scRNA.1$celltype,scRNA.1$Sample) %>% melt()
colnames(prop_df) <- c("celltype","Sample","Number")
prop_df$celltype <- factor(prop_df$celltype)
prop_df$Proportion <- ave(prop_df$Number, prop_df$Sample, 
                          FUN = function(x) x/sum(x))
prop_df <- arrange(prop_df,celltype)
write.csv(prop_df,"Sample.csv",row.names = F)

#比例图1  尺寸6*3
ggplot(data = prop_df, aes(x = Number, y =Sample, fill = celltype)) +
  geom_bar(stat = "identity", width=0.8,position="fill")+
  scale_fill_manual(values=cors) + #配色
  coord_flip()+
  theme_bw()+
  theme(panel.grid =element_blank()) +
  labs(x="Proportion",y="Group")+
  theme(axis.text.y = element_text(size=12, colour = "black"),
        axis.text.x = element_text(size=12, colour = "black"),
        legend.title=element_blank(),
        legend.text=element_text(size=12),
        axis.text.x.bottom = element_text(hjust = 1, vjust = 1, angle = 45)) 
ggsave("Sample总体细胞比例柱状图12-5.pdf",width = 12,height = 5)

#比例图2  尺寸8*4
ggplot(prop_df, aes(x = group, y = Proportion, fill = group)) +
  geom_col(position=position_dodge(0.8), width = 0.8)+
  scale_fill_manual(values=c("#1f2d6f","#d5231d")) + #配色
  theme_bw()+
  theme(panel.grid =element_blank()) +
  labs(x="",y="Ratio")+
  theme(axis.text.y = element_text(size=10, colour = "black"))+
  theme(axis.text.x = element_text(size=10, colour = "black"))+
  theme(axis.text.x.bottom = element_text(hjust = 1, vjust = 1, angle = 45))

##批量散点箱式图 法一
#计算各组中各样本不同细胞群比例
Cellratio <- prop.table(table(Idents(scRNA), scRNA$sample), margin = 2)
Cellratio <- data.frame(Cellratio)
colnames(Cellratio) <- c('celltype','Sample','Freq')
Cellratio$group <- ifelse(grepl('SS',Cellratio$Sample),"Normal", "Tumor")
Cellratio$group <- factor(Cellratio$group,levels = c("Normal", "Tumor"))

my_comparisons <- list(c("Normal", "Tumor"))

pdf(file="scRNA_sample_proportion_boxplot.pdf", width=9, height=4.5)
ggboxplot(Cellratio, x="group", y="Freq",  #按group分组
          fill="group",color = "black",  #填充/轮廓颜色
          width = 0.6,
          palette = c('#3C5488FF','#BB0021FF'),
          bxp.errorbar=T,#显示误差条
          bxp.errorbar.width=0.3, #误差条大小
          size=0.5, #箱型图边线的粗细
          outlier.shape=NA, #不显示outlier
          legend = "right") + 
  geom_jitter(size=1) + #添加散点
  labs(title = "",y="Proportion") +
  theme(axis.text.x=element_blank(),axis.ticks.x=element_blank(),axis.title.x=element_blank(),
        #text = element_text(size = 8), title = element_text(size = 8),
        strip.background = element_blank(),  # 去掉分页图例的灰色方框
        strip.text = element_text(size = 10)) +  # 设置分页图例文本大小
  theme(panel.border = element_rect(colour = "black", fill=NA)) + #添加边框
  facet_wrap(~celltype, ncol=5, scales = "free_y") +  # 按照细胞类型分面，ncol为列数
  stat_compare_means(comparisons = my_comparisons, method = "t.test", 
                     label='p.signif',hide.ns = T) # 添加t检验
dev.off()


remove.packages(c("Seurat","SeuratObject"))
install.packages('Seurat', repos = c('https://satijalab.r-universe.dev'))
packageVersion('Seurat') # 4.3.0
packageVersion("SeuratObject") # 4.1.3

#### 细胞相关性 #######需要用V4
scRNA=scRNA.1
scRNA$celltype.group <- paste(scRNA$group, scRNA$celltype, sep = "_")
Idents(scRNA) <- "celltype.group"
table(scRNA$celltype.group)

av <- AverageExpression(scRNA,
                        group.by ="celltype.group",
                        assays ="RNA")[[1]]
head(av)


#选出标准差最大的1000个基因
cg=names(tail(sort(apply(av,1,sd)),1000))#查看这1000个基因在各细胞群中的表达矩阵View(av[cg,])
#计算细胞群的相关性矩阵
exp_cor <- cor(av[cg,],method='spearman')#默认是Pearson

#绘制热图
library(corrplot)
range(exp_cor)
pdf(file=paste0('scRNA_celltype_correlation_heatmap.pdf'),width = 10,height = 10)
corrplot(exp_cor,method = "circle",
         col.lim = c(0, 1),is.corr = F, #设置相关性范围
         type="upper",
         tl.pos="lt", tl.cex=1, tl.col="black",
         insig="label_sig",sig.level = c(.001, .01, .05),
         pch.cex = 0.8,pch.col = "black",col = colorRampPalette(c('#3B4992FF', "white",'#DC0000FF'))(50))+
  theme(axis.text.x=element_text(angle = 45, hjust=1,vjust=1))
corrplot(corr =exp_cor,method = "number",
         type="lower",add = TRUE,
         tl.pos="n",cl.pos = "n",diag = FALSE,
         col = "black",number.cex = 0.7) # 设置相关性数值为黑色
dev.off()


####细胞类群差异分析####
## 计算细胞marker
#教程：https://www.jianshu.com/p/f5c8f9ea84af
all_markers <- FindAllMarkers(object = scRNA,
                              only.pos = F, #only.pos改为T则只输出高表达gene
                              min.pct = 0.25,logfc.threshold = 0.5)
write.csv(all_markers,file = "all_markers.csv")
# 提取各亚群Top5Marker
top5_markers <- all_markers %>% group_by(cluster) %>% top_n(5, avg_log2FC) #输出每个组的前5个高的gene
top5_markers <- top5_markers[!duplicated(top5_markers$gene),]
# 各亚群平均表达量提取
genes <- unique(top5_markers$gene)
genes <- gene_marker
aver_dt <- AverageExpression(scRNA,
                             features = genes,
                             group.by = 'celltype',
                             slot = 'data')
aver_dt <- as.data.frame(aver_dt$RNA)


### 绘制多组火山图
#方法二
library(scRNAtoolVis)
pdf(file="3.2.scRNA_marker_multivolcano.pdf", width=10, height=8)
jjVolcano(diffData = all_markers,
          log2FC.cutoff = 0.5, topGeneN = 5,
          aesCol = c('#4DBBD5FF','#E64B35FF'))
dev.off()
#极坐标图  #8*8
jjVolcano(diffData = all_markers,
          log2FC.cutoff = 0.5, topGeneN = 5, sisze  = 3,
          aesCol = c('#4DBBD5FF','#E64B35FF'),
          tile.col = corrplot::COL2('RdBu', 15)[4:12],
          fontface = 'italic', polar = T)

### 绘制热图
library(ComplexHeatmap)
library(cols4all)
#热图配色自定义
mycol <- colorRampPalette(c("#4DBBD5FF", "white", "#E64B35FF"))(50)
#行列注释配色自定义
celltype_col <- c4a('10', 10) #此处改为细胞类型数目

gene_anno <- data.frame(gene_anno = top5_markers$cluster,#行注释：Top5marker对应celltype
                        row.names = top5_markers$gene)
cell_anno <- data.frame(cell_anno = colnames(aver_dt),#列注释：celltype
                        row.names = colnames(aver_dt))
names(celltype_col) <- cell_anno$cell_anno
anno_col <- list(cell_anno = celltype_col,gene_anno = celltype_col)

pdf(file="3.3.scRNA_top5marker_heatmap.pdf", width=6, height=9)
pheatmap(as.matrix(aver_dt),
         scale = "row",
         cluster_rows = FALSE,
         cluster_cols = FALSE,
         #annotation_col = cell_anno,
         #annotation_row = gene_anno,
         #annotation_colors = anno_col, #注释配色
         color = mycol, #热图配色
         border_color = 'white') #描边颜色
dev.off()

##更便捷方法
#法一：平均热图
library(scRNAtoolVis)
AverageHeatmap(object = scRNA,  #6*8
               markerGene = gene_marker,
               clusterAnnoName = F,
               htCol = c("#4DBBD5FF", "white", "#DC0000FF"), #热图方块颜色
               #showRowNames = F,markGenes = annoGene, #标记展示基因，annoGene是基因集合
               annoCol = TRUE, myanCol = cors[1:10])
#法二：原始热图
pdf(file=paste0('scRNA_KRT_DEG_heatmap.pdf'),width = 5,height = 4)
DoHeatmap(scRNA, top10_markers$gene, 
          group.by = 'group', group.colors = cors) +
  scale_fill_gradientn(colors = c("#3C5488FF", "white", "#DC0000FF"))
dev.off()


### 单细胞组间差异分析####
## FindMarkers差异分析
names(scRNA@meta.data)
unique(scRNA$group)
## 看整体差异
Idents(scRNA) <- "group"
CELLDEG <- FindMarkers(scRNA,ident.1 = 'Normal',ident.2 = 'Tumor', 
                       verbose = FALSE, test.use = 'wilcox',
                       min.pct = 0.25,logfc.threshold = 0.5)
write.csv(CELLDEG, 'all_cell_DEG.csv')
CELLDEG <- CELLDEG %>% arrange(avg_log2FC) #升序排列基因
top10_DEG <- rbind(head(CELLDEG,10),tail(CELLDEG,10))

## 看每种细胞差异
scRNA$celltype.group <- paste(scRNA$celltype, scRNA$group, sep = "_")
Idents(scRNA) <- "celltype.group"
##选择某细胞亚群差异分析（以T cell为例）
#ident.1是要去比的组(Disease)，ident.2是被比较的组(Control)
CELLDEG <- FindMarkers(scRNA,ident.1 = 'Normal_B cells',ident.2 = 'Tumor_B cells', 
                       verbose = FALSE, test.use = 'wilcox',min.pct = 0.1)
##批量操作
cellfordeg <- levels(scRNA$celltype)

for(i in 1:length(cellfordeg)){
  CELLDEG <- FindMarkers(scRNA, ident.1 = paste0(cellfordeg[i],'_Cums5m-Skin'), ident.2 = paste0(cellfordeg[i],'_Con-Skin'), 
                         only.pos = T, verbose = F)
  CELLDEG$cluster <- cellfordeg[i]
  write.csv(CELLDEG,paste0(cellfordeg[i],".csv"))
}

## 合并所有DEG
dir <- list.files(pattern = ".csv")
all_DEG <- lapply(dir, read.csv) %>% bind_rows()
colnames(all_DEG)[1] <- 'gene'
# 提取各细胞群Top10_DEG
top5_DEG <- all_DEG %>% subset(p_val_adj < 0.05) %>%
  group_by(cluster) %>% top_n(5, avg_log2FC) #输出每个组的前5个高的gene
top5_DEG <- top5_DEG[!duplicated(top5_DEG$gene),]

#多组火山图
library(scRNAtoolVis)
pdf(file="scRNA_DEG_multivolcano.pdf", width=14, height=7)
jjVolcano(diffData = all_DEG,
          log2FC.cutoff = 0.5, topGeneN = 5,
          aesCol = c('#3B4992FF','#BB0021FF')) +
  scale_color_manual(values = cors) + scale_fill_manual(values = cors)
dev.off()

#热图
library(scRNAtoolVis)
Idents(scRNA) <- "celltype"
AverageHeatmap(object = scRNA,  #6*6.5
               markerGene = top10_DEG$gene,
               clusterAnnoName = F,
               row_title = "Cell-specific DEGs",
               htCol = c("#3B4992FF", "white", "#DC0000FF"), #热图方块颜色
               #showRowNames = F,markGenes = annoGene, #标记展示基因，annoGene是基因集合
               annoCol = TRUE, myanCol = cors[1:7])


####组间DEG富集分析####
###GSEA
library(clusterProfiler)
# 加载基因集，基因集介绍往下滑
geneSet <- read.gmt("KEGG_JAK_STAT_SIGNALING_PATHWAY.v2023.2.Hs.gmt")
# 接下来我们进行基因排序
#T_markers <- subset(all_markers, cluster == 'T & NK')
geneList <- all_markers$avg_log2FC  # 获取GeneList
names(geneList) <- rownames(all_markers)   # 对GeneList命名
geneList <- sort(geneList, decreasing = T)  # 从高到低排序
# 开始GSEA富集分析
GSEA_enrichment <- GSEA(geneList,                 # 排序后的gene
                        TERM2GENE = geneSet,   # 基因集
                        pvalueCutoff = 0.05,      # P值阈值
                        minGSSize = 20,           # 最小基因数量
                        maxGSSize = 1000,         # 最大基因数量
                        eps = 0,                  # P值边界
                        pAdjustMethod = "BH")     # 校正P值的计算方法
result <- data.frame(GSEA_enrichment)
dim(GSEA_enrichment@result)
# 特定通路绘图
library(enrichplot) # 富集结果可视化
gseaplot2(GSEA_enrichment, 'KEGG_JAK_STAT_SIGNALING_PATHWAY', color = "red3", pvalue_table = T)


###GO
genelist <- bitr(DEG_DESeq2$Gene_Symbol, fromType="SYMBOL",
                 toType="ENTREZID", OrgDb='org.Hs.eg.db')

ego1 <- enrichGO(gene = genelist$ENTREZID,
                 OrgDb = org.Hs.eg.db, 
                 ont = "BP",            #此处选择BP
                 pAdjustMethod = "BH",
                 minGSSize = 1,
                 pvalueCutoff =0.05, qvalueCutoff =0.2,
                 readable = TRUE)
ego1_res <- ego1@result
ego1_res$Group <- 'M vs H'
ego1_res$LogP <- -log(ego1_res$p.adjust) #计算-logP
#只提取与xxx有关的基因集   JAK|IFN|cytokine|chemokine|oxidative|pathway|T cell|immune
ego1_res = ego1_res  %>%
  dplyr::filter(grepl('pathway|signal|T cell|immune|oxidative|antigen|mitochondrion', Description)) %>%
  dplyr::arrange(dplyr::desc(LogP),dplyr::desc(Description)) %>%
  mutate(Description =forcats:: fct_inorder(Description))


###GSEA
#教程：https://zhuanlan.zhihu.com/p/667669372
#msigdbr包教程：https://www.jianshu.com/p/f2febb3123d8
library(clusterProfiler)

# 使用logFC进行基因排序
head(DEG_DESeq2)
# 加载基因集，基因集介绍往下滑
geneSet = msigdbr(species = "Homo sapiens") %>% dplyr::select(gs_name,gene_symbol)
#挑选感兴趣的基因集  主流通路/NO/ROS/衰老/自噬/线粒体
geneSet = subset(geneSet, gs_name %in% c("KEGG_JAK_STAT_SIGNALING_PATHWAY",
                                         'KEGG_MAPK_SIGNALING_PATHWAY',
                                         "KEGG_HEDGEHOG_SIGNALING_PATHWAY",
                                         'KEGG_NOTCH_SIGNALING_PATHWAY',
                                         'KEGG_WNT_SIGNALING_PATHWAY',
                                         'KEGG_TGF_BETA_SIGNALING_PATHWAY',
                                         'KEGG_OXIDATIVE_PHOSPHORYLATION',
                                         'KEGG_ANTIGEN_PROCESSING_AND_PRESENTATION',
                                         'REACTOME_INTERFERON_SIGNALING',
                                         'REACTOME_STING_MEDIATED_INDUCTION_OF_HOST_IMMUNE_RESPONSES',
                                         'BIOCARTA_NOS1_PATHWAY',
                                         'GOBP_RESPONSE_TO_OXIDATIVE_STRESS',
                                         'REACTOME_CELLULAR_SENESCENCE',
                                         'GOBP_AUTOPHAGY_OF_MITOCHONDRION'))

# 接下来我们进行基因排序
geneList <- DEG_DESeq2$log2FoldChange               # 获取GeneList
names(geneList) <- DEG_DESeq2$Gene_Symbol      # 对GeneList命名
geneList <- sort(geneList, decreasing = T)  # 从高到低排序

# 开始GSEA富集分析
GSEA_enrichment <- GSEA(geneList,                 # 排序后的gene
                        TERM2GENE = geneSet,      # 基因集
                        pvalueCutoff = 1,      # P值阈值
                        minGSSize = 20,           # 最小基因数量
                        maxGSSize = 1000,         # 最大基因数量
                        eps = 0,                  # P值边界
                        pAdjustMethod = "BH")     # 校正P值的计算方法

result <- data.frame(GSEA_enrichment)

# 特定通路绘图
library(enrichplot) # 富集结果可视化
#gseaplot2(GSEA_enrichment, c(2), color = "red3", pvalue_table = T)
pdf('mela_GSEA_plot_C7.pdf', width = 6, height = 5)
gseaplot2(GSEA_enrichment,'REACTOME_INTERFERON_SIGNALING', color = "red3", pvalue_table = T)
dev.off()


# 将通路分为激活和抑制两个部分进行展示
library(ggplot2)     # 画图图
pdf('mela_GSEA_dotplot_C7.pdf', width = 12, height = 10)
dotplot(GSEA_enrichment, showCategory = 10, split = ".sign") + facet_grid(~.sign) +
  theme(plot.title = element_text(size = 10, color = "black", hjust = 0.5),
        axis.title = element_text(size = 10,color = "black"), 
        axis.text = element_text(size = 10,color = "black"),
        axis.text.x = element_text(angle = 0, hjust = 1 ),
        legend.position = "right",
        legend.text = element_text(size = 10),
        legend.title = element_text(size = 10))
dev.off()


####关键通路富集分析####
##1)GSVA####
library(GSVA)
# 各分组各亚群平均表达量提取
Idents(scRNA.1) <- "celltype"
B <- subset(scRNA_harmony, idents = c("Hepatocyte"))
genes <- unique(rownames(scRNA@assays$RNA@counts))
aver_dt <- AverageExpression(scRNA,
                             features = genes,
                             group.by = 'celltype',
                             slot = 'data')
aver_dt <- as.data.frame(aver_dt$RNA)
aver_dt <- aver_dt[rowSums(aver_dt)>0,]  #过滤细胞表达量全为零的基因

##选择msigdb的KEGG基因集
#msigdbr包教程：https://www.jianshu.com/p/f2febb3123d8
geneSet = msigdbr(species = "Homo sapiens")  #category = "C2"
geneSet %>% dplyr::distinct(gs_cat, gs_subcat) %>% dplyr::arrange(gs_cat, gs_subcat)
#挑选感兴趣的基因集
###第一种方法富集分析
geneSet_name = c('HALLMARK_EPITHELIAL_MESENCHYMAL_TRANSITION',
                 "KEGG_MTOR_SIGNALING_PATHWAY",
                 "KEGG_JAK_STAT_SIGNALING_PATHWAY",
                 'KEGG_MAPK_SIGNALING_PATHWAY',
                 "KEGG_HEDGEHOG_SIGNALING_PATHWAY",
                 'KEGG_NOTCH_SIGNALING_PATHWAY',
                 'KEGG_WNT_SIGNALING_PATHWAY',
                 'KEGG_TGF_BETA_SIGNALING_PATHWAY',
                 'KEGG_OXIDATIVE_PHOSPHORYLATION',
                 'KEGG_P53_SIGNALING_PATHWAY',
                 'KEGG_CHEMOKINE_SIGNALING_PATHWAY',
                 'REACTOME_STING_MEDIATED_INDUCTION_OF_HOST_IMMUNE_RESPONSES',
                 'REACTOME_CYTOKINE_SIGNALING_IN_IMMUNE_SYSTEM',
                 'REACTOME_CELLULAR_SENESCENCE',
                 'REACTOME_SIGNALING_BY_VEGF',
                 'BIOCARTA_IFNG_PATHWAY', #REACTOME_INTERFERON_GAMMA_SIGNALING
                 'GOBP_RESPONSE_TO_OXIDATIVE_STRESS',
                 'GOBP_AUTOPHAGY_OF_MITOCHONDRION',
                 'GOBP_RESPONSE_TO_TYPE_I_INTERFERON',
                 'BIOCARTA_CYTOKINE_PATHWAY')

my_geneSet = subset(geneSet, gs_name %in% geneSet_name)
my_geneSet = my_geneSet %>% split(x = .$gene_symbol, f = .$gs_name)#基因集是list

##GSVA分析
exp_gsva <- gsva(as.matrix(aver_dt), my_geneSet, min.sz > 1) #表达矩阵需转换为matrix格式
#exp_gsva <- MinMax(scale(exp_gsva), -2, 2)  #method=c("gsva", "ssgsea", "zscore", "plage")

###第二种方法富集分析
BiocManager::install("GSEABase")
library(GSEABase)
####读取富集通路
geneSets=getGmt("c2.cp.kegg_legacy.v2024.1.Hs.symbols-代谢 -炎症-自噬.gmt", geneIdType=SymbolIdentifier())


#创建一个参数对象
params <- gsvaParam(as.matrix(aver_dt), geneSets,
                    minSize = 1, maxSize = Inf,
                    kcdf = "Gaussian", tau = 1, 
                    maxDiff = TRUE, absRanking = FALSE)
#执行 GSVA 分析
exp_gsva <- gsva(params, verbose = TRUE, BPPARAM = BiocParallel::SerialParam(progressbar = TRUE))


#调整exp_gsva行顺序
rownames(exp_gsva)
exp_gsva <- exp_gsva[c(5,2,1,18,3:4,6:17,19:20),]
rownames(exp_gsva) <- c('Type I IFN pathway',
                        'IFN-γ pathway',
                        'Cytokine network',
                        'Immune system cytokine signaling',
                        'Autophagy of mitochondrion',
                        'Response to oxidative stress',
                        'Epithelial-Mesenchymal Transition',
                        'Chemokine signaling',
                        "HEDGEHOG signaling",
                        "JAK STAT signaling",
                        'MAPK signaling',
                        'mTOR signaling',
                        'NOTCH signaling',
                        'Oxidative Phosphorylation',
                        'P53  signaling',
                        'TGF BETA signaling',
                        'WNT signaling',
                        'Cellular senescence ',
                        'VEGF signaling',
                        'STING signaling')

##热图1
library(pheatmap) 
annotation_col <- data.frame(celltype = levels(scRNA$celltype))
rownames(annotation_col) <- colnames(exp_gsva)
ann_colors <- cors[1:10]
names(ann_colors) <- levels(scRNA$celltype)
ann_colors = list(celltype = ann_colors)

cairo_pdf('scRNA_celltype_GSVA_interest_heatmap.pdf', width = 6.5, height = 5.5)
pheatmap::pheatmap(exp_gsva,
                   scale = "row",
                   show_colnames = T, 
                   cluster_rows = F, cluster_cols = F, 
                   border_color = "black",  #加上边框 NA表示无边框 
                   color = colorRampPalette(c("#3C5488FF","white","#d5231d"))(50),
                   annotation_colors = ann_colors,
                   annotation_col = annotation_col)
dev.off()

##热图2
library(pheatmap) 
#添加列注释
annotation_col = data.frame(group = rep(c('Healthy','Melanoma'),10),
                            celltype = rep(levels(scRNA$celltype),each=2))
rownames(annotation_col) <- colnames(exp_gsva)
ann_colors <- cors[1:10]
names(ann_colors) <- levels(scRNA$celltype)
ann_colors = list(group = c('Healthy'='#3C5488FF','Melanoma'="#d5231d"), 
                  celltype = ann_colors)

cairo_pdf('scRNA_celltype_group_GSVA_interest.pdf', width = 8.5, height = 4)
pheatmap::pheatmap(exp_gsva,
                   scale = "row",
                   show_colnames = F, 
                   cluster_rows = F, cluster_cols = F, 
                   #gaps_row = c(3,5,14),  #添加行分隔
                   border_color = 'white',
                   gaps_col = c(2,4,6,8,10,12,14,16,18),  #添加列分隔
                   color = colorRampPalette(c("#2166AC","white","#B2182B"))(50),
                   annotation_colors = ann_colors,
                   annotation_col = annotation_col)
dev.off()


##2)AUCell####
my_geneSet <- list('Nitrogen metabolism' = my_geneSet$`Nitrogen metabolism`)
#my_geneSet <- read.gmt('E:/科研-合作/单细胞/单细胞联合空转教学/data/KEGG_ONE_CARBON_POOL_BY_FOLATE.v2024.1.Hs.gmt')
#my_geneSet <- list('Nitrogen metabolism' = my_geneSet$gene)

cells_AUC <- AUCell_run(scRNA@assays$RNA@data, my_geneSet)
#提取PATHWAY
my_geneSet_name <- 'Nitrogen metabolism'  
AUCell_auc <- as.numeric(getAUC(cells_AUC)[my_geneSet_name, ])
scRNA$AUCell <- AUCell_auc #添加至metadata中
#saveRDS(scRNA@meta.data, 'scRNA_meta.rds')

##绘图可视化
#Seurat自带小提琴图
pdf(file='scRNA_celltype_Nitrogen_vlnplot.pdf',width = 6,height = 3.5)
VlnPlot(scRNA, pt.size = 0, cols = cors,
        features = "AUCell")+
  geom_boxplot(width = 0.1, outlier.shape = NA, fill = "white")+
  labs(title = "Nitrogen metabolism", x="",y="")+
  theme(legend.position = 'None')
dev.off()

#箱式图
my_comparisons = list(c("Normal", "GC"))

pdf(file='scRNA_celltype_group_Nitrogen_boxplot.pdf',width = 7,height = 3.5)
ggboxplot(scRNA@meta.data, x="celltype", y="AUCell", 
          fill="group",color = "black",  #填充/轮廓颜色
          width = 0.6,
          palette = c('#3C5488FF','#BB0021FF'),
          bxp.errorbar=T,#显示误差条
          bxp.errorbar.width=0.3, #误差条大小
          size=0.5, #箱型图边线的粗细
          outlier.shape=NA, #不显示outlier
          legend = "right") +
  theme(axis.text.x=element_text(size = 8, angle = 45, hjust = 1,vjust = 1),axis.title.x = element_blank(), # 旋转x轴标签
        strip.background = element_blank(),  # 去掉分页图例的灰色方框
        strip.text = element_text(size = 10)) +
  labs(title = "", x="",y="Nitrogen metaolism") +
  theme(panel.border = element_rect(colour = "black", fill=NA)) + #添加边框
  stat_compare_means(aes(group=group),
                     symnum.args=list(cutpoints=c(0, 0.001, 0.01, 0.05, 1),symbols=c("***", "**", "*", "ns")),label="p.signif") # 添加t检验
dev.off()


#############################总的细胞，不区分细胞
##1)GSVA####
library(GSVA)
# 各分组各亚群平均表达量提取
Idents(scRNA.1) <- "celltype"
################新加  AUC   评估具体通路
library(AUCell) 
library(clusterProfiler)
cells_rankings <- AUCell_buildRankings(scRNA.1@assays$RNA@data) 
Hallmarker <- read.gmt("c2.cp.kegg_legacy.v2024.1.Hs.symbols-代谢 -炎症-自噬.gmt")
geneSets <- lapply(unique(Hallmarker$term), function(x){print(x);Hallmarker$gene[Hallmarker$term == x]})
names(geneSets) <- unique(Hallmarker$term)
cells_AUC <- AUCell_calcAUC(geneSets, cells_rankings, aucMaxRank=nrow(cells_rankings)*0.1)
##set gene set of interest here for plotting
geneSet <- "Aminoacyl-tRNA biosynthesis"
aucs <- as.numeric(getAUC(cells_AUC)[geneSet, ])
scRNA.1$AUC  <- aucs

library(ggraph)
p<-ggplot(data.frame(scRNA.1@meta.data, scRNA.1@reductions$umap@cell.embeddings), aes(UMAP_1, UMAP_2, color=AUC)
) + geom_point( size=1.5
) + scale_color_viridis(option="A")  + theme_light(base_size = 15)+labs(title = "Aminoacyl-tRNA biosynthesis")+
  theme(panel.border = element_rect(fill=NA,color="black", size=1, linetype="solid"))+
  theme(plot.title = element_text(hjust = 0.5))


metadata1<-FetchData(scRNA.1,c("orig.ident","AUC","orig.ident","Group","celltype","group"))
write.csv(metadata1,"总细胞数AUC加分组.csv")

#箱式图  三个分组
my_comparisons = list(c("T1", "T2","Core"))

pdf(file='代谢-箱式图1.pdf',width = 7.5,height = 4.5)
ggboxplot(scRNA.1@meta.data, x="celltype", y="AUC", 
          fill="rigon",color = "black",  #填充/轮廓颜色
          width = 0.6,
          palette = c('#3C5488FF',"#f0b87f",'#BB0021FF'),
          bxp.errorbar=T,#显示误差条
          bxp.errorbar.width=0.3, #误差条大小
          size=0.5, #箱型图边线的粗细
          outlier.shape=NA, #不显示outlier
          legend = "right") +
  theme(axis.text.x=element_text(size = 8, angle = 45, hjust = 1,vjust = 1),axis.title.x = element_blank(), # 旋转x轴标签
        strip.background = element_blank(),  # 去掉分页图例的灰色方框
        strip.text = element_text(size = 10)) +
  labs(title = "", x="",y="Aminoacyl-tRNA biosynthesis") +
  theme(panel.border = element_rect(colour = "black", fill=NA)) + #添加边框
  stat_compare_means(aes(group=rigon),
                     symnum.args=list(cutpoints=c(0, 0.001, 0.01, 0.05, 1),symbols=c("***", "**", "*", "ns")),label="p.signif") # 添加t检验
dev.off()


#箱式图  两个分组
my_comparisons = list(c("Adjacent", "Tumor"))

pdf(file='代谢-箱式图22.pdf',width = 7.5,height = 4.5)
ggboxplot(scRNA.1@meta.data, x="celltype", y="AUC", 
          fill="group",color = "black",  #填充/轮廓颜色
          width = 0.6,
          palette = c('#3C5488FF','#BB0021FF'),
          bxp.errorbar=T,#显示误差条
          bxp.errorbar.width=0.3, #误差条大小
          size=0.5, #箱型图边线的粗细
          outlier.shape=NA, #不显示outlier
          legend = "right") +
  theme(axis.text.x=element_text(size = 8, angle = 45, hjust = 1,vjust = 1),axis.title.x = element_blank(), # 旋转x轴标签
        strip.background = element_blank(),  # 去掉分页图例的灰色方框
        strip.text = element_text(size = 10)) +
  labs(title = "", x="",y="Aminoacyl-tRNA biosynthesis") +
  theme(panel.border = element_rect(colour = "black", fill=NA)) + #添加边框
  stat_compare_means(aes(group=group),
                     symnum.args=list(cutpoints=c(0, 0.001, 0.01, 0.05, 1),symbols=c("***", "**", "*", "ns")),label="p.signif") # 添加t检验
dev.off()


library(ggplot2)
library(ggpubr)

###########################到处meta信息############
metadata<-FetchData(scRNA.1,c("AUC","orig.ident","Cell","ID","Sample","id","rigon","Group","celltype","rigon"))
write.csv(metadata,"AUC和临床数据.csv")
#######################试试可不可以改代码获取类似结果
####获取NRGs####
## 氮代谢高低分组的DEGs
scRNA.1$Nitro_group <- ifelse(scRNA.1$AUC>median(scRNA.1$AUC), 'High', 'Low')
Idents(scRNA.1) <- "Nitro_group"
CELLDEG <- FindMarkers(scRNA.1,ident.1 = 'High',ident.2 = 'Low', 
                       verbose = FALSE, test.use = 'wilcox',
                       min.pct = 0.1,logfc.threshold = 0.1)
DEGs <- subset(CELLDEG, p_val < 0.05 & abs(avg_log2FC) > 0.25)

write.csv(DEGs,"差异基因.csv")

## 氮代谢活性相关基因
exp <- scRNA.1@assays$RNA@data[rownames(DEGs),] %>% t() %>% data.frame()
Nitro_score <- data.frame(Nitro_score = scRNA.1$AUC)
identical(rownames(exp),rownames(Nitro_score))

cor_matrix <- cor(as.matrix(exp), as.matrix(Nitro_score), 
                  use = "pairwise.complete.obs", method = "spearman") %>% data.frame()
cor_matrix <- cor_matrix %>% data.frame() %>% 
  dplyr::filter(abs(Nitro_score) > 0.1) #筛选相关系数大于0.3的基因

NRGs <- rownames(cor_matrix)
NRGs
DEGs_NRGs <- DEGs %>% dplyr::filter(rownames(DEGs) %in% NRGs)
save(DEGs, NRGs, DEGs_NRGs, cor_matrix, file = 'NRG.rda')

write.csv(NRGs,"相关性0.1.csv")
write.csv(NRGs,"相关性0.2.csv")

library(scCustomize)
FeaturePlot_scCustom(seurat_object = B, features = c("IARS2","EPCAM"), 
                     split.by = "group",num_columns = 1)
FeaturePlot(B, features = c("HLA-DQB1"), cols = c("lightblue", "white", "darkred"), split.by = "Group2")
C$A<-row.names(C)

##1)GSVA####
library(GSVA)


################################### 各分组各亚群平均表达量提取
Idents(scRNA.1) <- "celltype"
B <- subset(scRNA.1, idents = c("Hepatocyte"))
################新加  AUC   评估具体通路
library(AUCell) 
library(clusterProfiler)
cells_rankings <- AUCell_buildRankings(B@assays$RNA@data) 
Hallmarker <- read.gmt("c2.cp.kegg_legacy.v2024.1.Hs.symbols-代谢 -炎症-自噬.gmt")
geneSets <- lapply(unique(Hallmarker$term), function(x){print(x);Hallmarker$gene[Hallmarker$term == x]})
names(geneSets) <- unique(Hallmarker$term)
cells_AUC <- AUCell_calcAUC(geneSets, cells_rankings, aucMaxRank=nrow(cells_rankings)*0.1)
##set gene set of interest here for plotting
geneSet <- "Aminoacyl-tRNA biosynthesis"
aucs <- as.numeric(getAUC(cells_AUC)[geneSet, ])
B$AUC  <- aucs

library(ggraph)
p<-ggplot(data.frame(B@meta.data, B@reductions$umap@cell.embeddings), aes(UMAP_1, UMAP_2, color=AUC)
) + geom_point( size=1.5
) + scale_color_viridis(option="A")  + theme_light(base_size = 15)+labs(title = "Aminoacyl-tRNA biosynthesis")+
  theme(panel.border = element_rect(fill=NA,color="black", size=1, linetype="solid"))+
  theme(plot.title = element_text(hjust = 0.5))


metadata1<-FetchData(B,c("orig.ident","AUC","orig.ident","Group","celltype","group"))
write.csv(metadata1,"AUC加分组.csv")

#箱式图  三个分组
my_comparisons = list(c("T1", "T2","T3","T4"))

pdf(file='代谢-箱式图1.pdf',width = 7.5,height = 4.5)
ggboxplot(B@meta.data, x="celltype", y="AUC", 
          fill="orig.ident",color = "black",  #填充/轮廓颜色
          width = 0.6,
          palette = c('#3C5488FF',"#f0b87f",'#BB0021FF',"red"),
          bxp.errorbar=T,#显示误差条
          bxp.errorbar.width=0.3, #误差条大小
          size=0.5, #箱型图边线的粗细
          outlier.shape=NA, #不显示outlier
          legend = "right") +
  theme(axis.text.x=element_text(size = 8, angle = 45, hjust = 1,vjust = 1),axis.title.x = element_blank(), # 旋转x轴标签
        strip.background = element_blank(),  # 去掉分页图例的灰色方框
        strip.text = element_text(size = 10)) +
  labs(title = "", x="",y="Aminoacyl-tRNA biosynthesis") +
  theme(panel.border = element_rect(colour = "black", fill=NA)) + #添加边框
  stat_compare_means(aes(group=orig.ident),
                     symnum.args=list(cutpoints=c(0, 0.001, 0.01, 0.05, 1),symbols=c("***", "**", "*", "ns")),label="p.signif") # 添加t检验
dev.off()


#箱式图  两个分组
my_comparisons = list(c("Adjacent", "Tumor"))

pdf(file='代谢-箱式图1.pdf',width = 7.5,height = 4.5)
ggboxplot(B@meta.data, x="celltype", y="AUC", 
          fill="group",color = "black",  #填充/轮廓颜色
          width = 0.6,
          palette = c('#3C5488FF','#BB0021FF'),
          bxp.errorbar=T,#显示误差条
          bxp.errorbar.width=0.3, #误差条大小
          size=0.5, #箱型图边线的粗细
          outlier.shape=NA, #不显示outlier
          legend = "right") +
  theme(axis.text.x=element_text(size = 8, angle = 45, hjust = 1,vjust = 1),axis.title.x = element_blank(), # 旋转x轴标签
        strip.background = element_blank(),  # 去掉分页图例的灰色方框
        strip.text = element_text(size = 10)) +
  labs(title = "", x="",y="Aminoacyl-tRNA biosynthesis") +
  theme(panel.border = element_rect(colour = "black", fill=NA)) + #添加边框
  stat_compare_means(aes(group=group),
                     symnum.args=list(cutpoints=c(0, 0.001, 0.01, 0.05, 1),symbols=c("***", "**", "*", "ns")),label="p.signif") # 添加t检验
dev.off()


library(ggplot2)
library(ggpubr)

###########################到处meta信息############
metadata<-FetchData(scRNA.1,c("AUC","orig.ident","Cell","ID","Sample","id","rigon","group","celltype","rigon"))
write.csv(metadata,"AUC和临床数据.csv")
#######################试试可不可以改代码获取类似结果
####获取NRGs####
## 氮代谢高低分组的DEGs

B$Nitro_group <- ifelse(B$AUC>median(B$AUC), 'High', 'Low')
Idents(B) <- "Nitro_group"
CELLDEG <- FindMarkers(B,ident.1 = 'High',ident.2 = 'Low', 
                       verbose = FALSE, test.use = 'wilcox',
                       min.pct = 0.1,logfc.threshold = 0.1)
DEGs <- subset(CELLDEG, p_val < 0.05 & abs(avg_log2FC) > 0.25)


DEGs<-read.csv("差异基因.csv",row.names = 1,header = T,check.names = F)
write.csv(DEGs,"差异基因.csv")

## 氮代谢活性相关基因
exp <- B@assays$RNA@data[rownames(DEGs),] %>% t() %>% data.frame()
Nitro_score <- data.frame(Nitro_score = B$AUC)
identical(rownames(exp),rownames(Nitro_score))

cor_matrix <- cor(as.matrix(exp), as.matrix(Nitro_score), 
                  use = "pairwise.complete.obs", method = "spearman") %>% data.frame()
cor_matrix <- cor_matrix %>% data.frame() %>% 
  dplyr::filter(abs(Nitro_score) > 0.1) #筛选相关系数大于0.3的基因

NRGs <- rownames(cor_matrix)
NRGs
DEGs_NRGs <- DEGs %>% dplyr::filter(rownames(DEGs) %in% NRGs)
save(DEGs, NRGs, DEGs_NRGs, cor_matrix, file = 'NRG.rda')

write.csv(NRGs,"相关性0.1.csv")
write.csv(NRGs,"相关性0.2.csv")

library(scCustomize)
FeaturePlot_scCustom(seurat_object = B, features = c("IARS2","EPCAM"), 
                     split.by = "group",num_columns = 1)
FeaturePlot(B, features = c("HLA-DQB1"), cols = c("lightblue", "white", "darkred"), split.by = "Group2")
C$A<-row.names(C)

##############################重新分组做GSVA富集分析#####
Idents(scRNA.1)=scRNA.1$group
B <- subset(scRNA.1, idents = c("Adjacent"))
library(GSVA)
# 各分组各亚群平均表达量提取
Idents(B) <- "celltype"
genes <- unique(rownames(B@assays$RNA@counts))
aver_dt <- AverageExpression(B,
                             features = genes,
                             group.by = 'celltype',
                             slot = 'data')
aver_dt <- as.data.frame(aver_dt$RNA)
aver_dt <- aver_dt[rowSums(aver_dt)>0,]  #过滤细胞表达量全为零的基因


library(GSEABase)
####读取富集通路
geneSets=getGmt("c2.cp.kegg_legacy.v2024.1.Hs.symbols-代谢 -炎症-自噬.gmt", geneIdType=SymbolIdentifier())


#创建一个参数对象
params <- gsvaParam(as.matrix(aver_dt), geneSets,
                    minSize = 1, maxSize = Inf,
                    kcdf = "Gaussian", tau = 1, 
                    maxDiff = TRUE, absRanking = FALSE)
#执行 GSVA 分析
exp_gsva <- gsva(params, verbose = TRUE, BPPARAM = BiocParallel::SerialParam(progressbar = TRUE))
write.csv(exp_gsva,"Adjacent.csv")


##############################重新分组做GSVA富集分析#####
Idents(scRNA.1)=scRNA.1$group
B <- subset(scRNA.1, idents = c("Tumor"))
library(GSVA)
# 各分组各亚群平均表达量提取
Idents(B) <- "celltype"
genes <- unique(rownames(B@assays$RNA@counts))
aver_dt <- AverageExpression(B,
                             features = genes,
                             group.by = 'celltype',
                             slot = 'data')
aver_dt <- as.data.frame(aver_dt$RNA)
aver_dt <- aver_dt[rowSums(aver_dt)>0,]  #过滤细胞表达量全为零的基因


library(GSEABase)
####读取富集通路
geneSets=getGmt("c2.cp.kegg_legacy.v2024.1.Hs.symbols-代谢 -炎症-自噬.gmt", geneIdType=SymbolIdentifier())


#创建一个参数对象
params <- gsvaParam(as.matrix(aver_dt), geneSets,
                    minSize = 1, maxSize = Inf,
                    kcdf = "Gaussian", tau = 1, 
                    maxDiff = TRUE, absRanking = FALSE)
#执行 GSVA 分析
exp_gsva <- gsva(params, verbose = TRUE, BPPARAM = BiocParallel::SerialParam(progressbar = TRUE))
write.csv(exp_gsva,"Tumor.csv")


##############################重新分组做GSVA富集分析#####
Idents(scRNA.1)=scRNA.1$group
B <- subset(scRNA.1, idents = c("Tumor"))


library(GSVA)
# 各分组各亚群平均表达量提取
Idents(B) <- "celltype"
genes <- unique(rownames(B@assays$RNA@counts))
aver_dt <- AverageExpression(B,
                             features = genes,
                             group.by = 'celltype',
                             slot = 'data')
aver_dt <- as.data.frame(aver_dt$RNA)
aver_dt <- aver_dt[rowSums(aver_dt)>0,]  #过滤细胞表达量全为零的基因


library(GSEABase)
####读取富集通路
geneSets=getGmt("c2.cp.kegg_legacy.v2024.1.Hs.symbols-代谢 -炎症-自噬.gmt", geneIdType=SymbolIdentifier())


#创建一个参数对象
params <- gsvaParam(as.matrix(aver_dt), geneSets,
                    minSize = 1, maxSize = Inf,
                    kcdf = "Gaussian", tau = 1, 
                    maxDiff = TRUE, absRanking = FALSE)
#执行 GSVA 分析
exp_gsva <- gsva(params, verbose = TRUE, BPPARAM = BiocParallel::SerialParam(progressbar = TRUE))
write.csv(exp_gsva,"Tumor.csv")


scRNA.1<-scRNA_GSE189930
################新加  AUC   评估具体通路
library(AUCell) 
library(clusterProfiler)
cells_rankings <- AUCell_buildRankings(scRNA.1@assays$RNA@data) 
Hallmarker <- read.gmt("c2.cp.kegg_legacy.v2024.1.Hs.symbols-代谢 -炎症-自噬.gmt")
geneSets <- lapply(unique(Hallmarker$term), function(x){print(x);Hallmarker$gene[Hallmarker$term == x]})
names(geneSets) <- unique(Hallmarker$term)
cells_AUC <- AUCell_calcAUC(geneSets, cells_rankings, aucMaxRank=nrow(cells_rankings)*0.1)
##set gene set of interest here for plotting
geneSet <- "Aminoacyl-tRNA biosynthesis"
aucs <- as.numeric(getAUC(cells_AUC)[geneSet, ])
scRNA.1$AUC  <- aucs

library(ggraph)
p<-ggplot(data.frame(scRNA.1@meta.data, scRNA.1@reductions$umap@cell.embeddings), aes(UMAP_1, UMAP_2, color=AUC)
) + geom_point( size=1.5
) + scale_color_viridis(option="A")  + theme_light(base_size = 15)+labs(title = "Aminoacyl-tRNA biosynthesis")+
  theme(panel.border = element_rect(fill=NA,color="black", size=1, linetype="solid"))+
  theme(plot.title = element_text(hjust = 0.5))


metadata1<-FetchData(scRNA.1,c("orig.ident","AUC","Cell","V1","ID","Sample","id","rigon","Group","celltype","rigon"))
write.csv(metadata1,"AUC加分组.csv")


#箱式图  两个分组
my_comparisons = list(c("Adjecent", "Tumor"))

pdf(file='代谢-箱式图2.pdf',width = 7.5,height = 4)
ggboxplot(scRNA.1@meta.data, x="celltype", y="AUC", 
          fill="group",color = "black",  #填充/轮廓颜色
          width = 0.6,
          palette = c('#3C5488FF','#BB0021FF'),
          bxp.errorbar=T,#显示误差条
          bxp.errorbar.width=0.3, #误差条大小
          size=0.5, #箱型图边线的粗细
          outlier.shape=NA, #不显示outlier
          legend = "right") +
  theme(axis.text.x=element_text(size = 8, angle = 45, hjust = 1,vjust = 1),axis.title.x = element_blank(), # 旋转x轴标签
        strip.background = element_blank(),  # 去掉分页图例的灰色方框
        strip.text = element_text(size = 10)) +
  labs(title = "", x="",y="Aminoacyl-tRNA biosynthesis") +
  theme(panel.border = element_rect(colour = "black", fill=NA)) + #添加边框
  stat_compare_means(aes(group=group),
                     symnum.args=list(cutpoints=c(0, 0.001, 0.01, 0.05, 1),symbols=c("***", "**", "*", "ns")),label="p.signif") # 添加t检验
dev.off()


## 氮代谢高低分组的DEGs
scRNA.1$Nitro_group <- ifelse(scRNA.1$AUC>median(scRNA.1$AUC), 'High', 'Low')
Idents(scRNA.1) <- "Nitro_group"
CELLDEG <- FindMarkers(scRNA.1,ident.1 = 'High',ident.2 = 'Low', 
                       verbose = FALSE, test.use = 'wilcox',
                       min.pct = 0.1,logfc.threshold = 0.1)
DEGs <- subset(CELLDEG, p_val < 0.05 & abs(avg_log2FC) > 0.25)

write.csv(DEGs,"差异基因.csv")

## 氮代谢活性相关基因
exp <- B@assays$RNA@data[rownames(DEGs),] %>% t() %>% data.frame()
Nitro_score <- data.frame(Nitro_score = B$AUC)
identical(rownames(exp),rownames(Nitro_score))

cor_matrix <- cor(as.matrix(exp), as.matrix(Nitro_score), 
                  use = "pairwise.complete.obs", method = "spearman") %>% data.frame()
cor_matrix <- cor_matrix %>% data.frame() %>% 
  dplyr::filter(abs(Nitro_score) > 0.1) #筛选相关系数大于0.3的基因

NRGs <- rownames(cor_matrix)
NRGs
DEGs_NRGs <- DEGs %>% dplyr::filter(rownames(DEGs) %in% NRGs)
save(DEGs, NRGs, DEGs_NRGs, cor_matrix, file = 'NRG.rda')

write.csv(NRGs,"相关性0.1.csv")
write.csv(NRGs,"相关性0.2.csv")


##从Seurat对象了提取orig.ident##
metadata<-FetchData(scRNA.1,"orig.ident")
metadata$Cell<-row.names(metadata)

####读取自己准备好的患者临床细腻些
patinets_metadata<-data.table::fread("cli.csv",header = TRUE)

###dplyr种的join合并
metadata<-left_join(x=metadata,y=patinets_metadata,by="orig.ident")
#如果报错
#patinets_metadata$orig.ident <- as.factor(patinets_metadata$orig.ident)

###重新加行名
row.names(metadata)<-metadata$Cell

###通过ADDMetaData直接补入第四列
scRNA.1<-AddMetaData(scRNA.1,metadata = metadata)


Idents(scRNA.1)= "celltype"
###########################################
#提取B细胞亚群，重新分群
###########################################
#提取B细胞，之后的步骤跟分析单个样本的单细胞数据是一样的
#subset(x = object, idents = c(1, 2))
B <- subset(scRNA.1, idents = c("Macrophages"))
B <- NormalizeData(B, normalization.method = "LogNormalize", scale.factor = 1e4) 
B <- FindVariableFeatures(B, selection.method = 'vst', nfeatures = 6000)
B <- ScaleData(B,rownames(B))
B <- RunPCA(B, features = VariableFeatures(object = B)) 

B <- FindNeighbors(B, dims = 1:10)
B <- FindClusters(B, resolution = 1)
#查看B细胞重新分群之后的前五个细胞分组
head(Idents(B), 5)
table(B$seurat_clusters) 
B <- RunUMAP(B, dims = 1:10)
#绘制UMAP
pdf(file="B_regroup_UMAP.pdf")
DimPlot(B, reduction = 'umap')
dev.off()


saveRDS(B,'T细胞未注释.rds')
###T细胞   and 
DotPlot(B, features = c("IL7R","FOXP3","CCR7"))


DotPlot(B, features = c("GZMH","CD8B","CD8A"))
Idents(B)= "celltype"

###########M1#######
DotPlot(B, features = c("Nos2","Tnf","Il1b","Cxcl9","Cxcl10"))

###M2##########
DotPlot(B, features = c("Arg1","Mrc1","Cd163","Retnla","Chil3"))

DotPlot(B, features = c("Tnf","Il1b","Cxcl9","Cxcl10","Arg1","Mrc1","Cd163"))

features = c("Tnf","Il1b","Cxcl9","Cxcl10","Arg1","Mrc1","Cd163")
p1 <- DotPlot(B, features = features,
              assay='RNA' ) + 
  coord_flip() + #翻转
  theme(panel.grid = element_blank(), 
        axis.text.x=element_text(angle = 45, hjust = 0.5,vjust=0.5))+ #轴标签
  labs(x=NULL,y=NULL) + 
  guides(size = guide_legend("Percent Expression") )#legend
#scale_color_gradientn(colours = c('#330066','#336699','#66CC66','#FFCC33')) #颜色

library(SingleR)
##把师傅给你的百度云打开 下载其中的人的数据库，因为你们没有vpn，所以singler的数据库没法下载
###下载好数据库后，把ref_Human_all.Rdata加载到环境中，这样算是对数据库的加载，就可以按照singler的算法来对细胞亚群进行定义了。
load("ref_Mouse_all.RData")
###我们可以看到在环境中多了一个叫ref_Human_all的文件 大小为113mb  这个就是数据库
####然后我们把环境中的ref_Human_all赋值与refdata
refdata <- ref_Mouse
###把rna的转录表达数据提取
testdata <- GetAssayData(B, slot="data")
###把scRNA数据中的seurat_clusters提取出来，注意这里是因子类型的
clusters <- B@meta.data$seurat_clusters
#######开始注释
###开始用singler分析
cellpred <- SingleR(test = testdata, ref = refdata, labels = refdata$label.main, 
                    method = "cluster", clusters = clusters, 
                    assay.type.test = "logcounts", assay.type.ref = "logcounts")

plotScoreHeatmap(cellpred )########Singer注释评价指标
###制作细胞类型的注释文件
celltype = data.frame(ClusterID=rownames(cellpred), celltype=cellpred$labels, stringsAsFactors = FALSE)
###保存一下
write.csv(celltype,"celltype_singleR-巨噬细胞.csv",row.names = FALSE)

##把singler的注释写到metadata中 有两种方法
###方法一
B@meta.data$celltype = "NA"
for(i in 1:nrow(celltype)){
  B@meta.data[which(B@meta.data$seurat_clusters == celltype$ClusterID[i]),'celltype'] <- celltype$celltype[i]}
###因为我把singler的注释加载到metadata中时候，命名的名字叫celltype，所以画图时候，group.by="celltype"
Idents(B)= "seurat_clusters"
DimPlot(B,reduction = "umap",label = T,group.by = 'seurat_clusters')
DimPlot(B,reduction = "umap",label = T,group.by = 'Group')
DimPlot(B, group.by="celltype", label=T, label.size=5)

celltype<-read.csv('celltype_singleR1.csv',header = T)

B@meta.data$celltype = "NA"
for(i in 1:nrow(celltype)){
  B@meta.data[which(B@meta.data$seurat_clusters == celltype$ClusterID[i]),'celltype'] <- celltype$celltype[i]}
###因为我把singler的注释加载到metadata中时候，命名的名字叫celltype，所以画图时候，group.by="celltype"
DimPlot(B, group.by="celltype", label=T, label.size=5)
saveRDS(B,'分组未注释.rds')


###M1   and 
DotPlot(B, features = c("Cd68","Cd80","Cd86","Hif1a","Nos2","Ccl5","Cxcl9","Stat1","Irf5"))

###M2
DotPlot(B, features = c("Cd163","Cd206","Cd209","Arg1","Pparg","Ccl17","Ccl22","Stat6","Klf4"))

##################重新写入新定义的细胞类型#############
celltype<-read.csv('celltype_singleR-巨噬细胞.csv',header = T)

B@meta.data$celltype = "NA"
for(i in 1:nrow(celltype)){
  B@meta.data[which(B@meta.data$seurat_clusters == celltype$ClusterID[i]),'celltype'] <- celltype$celltype[i]}
###因为我把singler的注释加载到metadata中时候，命名的名字叫celltype，所以画图时候，group.by="celltype"
DimPlot(B, group.by="celltype", label=T, label.size=5)


# 提取巨噬细胞亚群（基于Adgre1+ Cd68+）
macrophage <- subset(B, subset = Adgre1 > 1 & Cd68 > 1)
# 差异基因分析
markers <- FindAllMarkers(macrophage, logfc.threshold = 0.2)
# 注释亚型
macrophage <- AddModuleScore(
  macrophage,
  features = list(
    M1 = c("Nos2", "Il6", "Tnf","Ccl5","Cxcl9","Stat1","Irf5"),
    M2 = c("Arg1", "Retnla", "Mrc1","Pparg","Ccl17","Ccl22","Stat6","Klf4")
  ),
  name = "M_"  # 列名将变为 "M_1" 和 "M_2"
)
colnames(macrophage@meta.data)
Idents(macrophage)= "seurat_clusters"
DimPlot(macrophage,reduction = "umap",label = T,group.by = 'Group')
DimPlot(macrophage,reduction = "umap",label = T,group.by = 'seurat_clusters')
DimPlot(macrophage,reduction = "umap",label = T,group.by = 'Group')
DimPlot(macrophage, group.by="celltype", label=T, label.size=5)
head(macrophage@meta.data, 5)
# 假设生成的列名为 "M_1" 和 "M_2"
FeaturePlot(macrophage, features = c("M_1", "M_2"))
module_scores <- macrophage@meta.data[, c("M_1", "M_2")]
write.csv(module_scores,"评分结果.csv")

celltype=c('Glial','Glial','Glial','Glial','Glial',
           'Glial','Glial','Glial','Glial')

## 重命名Idents
names(celltype) <- levels(B)
B<- RenameIdents(B, celltype)
# 命名celltype
B@meta.data$celltype <- Idents(B)
#自定义celltype顺序
cell = c('T cells','Hepatocyte',"Glial")
B$celltype <- factor(B$celltype,levels = cell)
Idents(B) <- B$celltype
# 删除unknown
B<- subset(B, celltype != 'Glial')
B@meta.data$celltype <- Idents(B) #完全去除Unknown
table(B@meta.data$celltype)

library(scCustomize)
FeaturePlot_scCustom(seurat_object = B, features = c("Epcam"), 
                     split.by = "group",num_columns = 1)
FeaturePlot(B, features = c("HLA-DQB1"), cols = c("lightblue", "white", "darkred"), split.by = "Group2")

saveRDS(B,'注释后1.rds')


Idents(B)= "seurat_clusters"
DimPlot(B,reduction = "umap",label = T,group.by = 'seurat_clusters')
DimPlot(B,reduction = "umap",label = T,group.by = 'group')
DimPlot(B, group.by="celltype", label=T, label.size=5)
gene_marker<-c("Cd4","Ccr7","Sell","Tcf7",
               "Foxp3","Il2ra","Ctla4",
               "Cd8a","Gzmb","Prf1",
               "Pdcd1","Havcr2","Lag3",
               
               "Klrb1c","Cd3d","Zbtb16","Epcam")

DotPlot(B, 
        features = gene_marker,
        group.by = "seurat_clusters") + coord_flip()


celltype=c('CD8 T cells','CD4 T cells','CD4 T cells',"NKT",'CD4 T cells',
           'Exhausted T cells','Exhausted T cells','Exhausted T cells',"Exhausted T cells","CD4 T cells",
           'Glial','CD4 T cells','Glial',"Glial","CD4 T cells",
           'Glial','Glial')
## 重命名Idents
names(celltype) <- levels(B)
B<- RenameIdents(B, celltype)
# 命名celltype
B@meta.data$celltype <- Idents(B)
#自定义celltype顺序
cell = c('M1',"Glial","M2","Others")
B$celltype <- factor(B$celltype,levels = cell)
Idents(B) <- B$celltype
# 删除unknown
B<- subset(B, celltype != 'Glial')
B@meta.data$celltype <- Idents(B) #完全去除Unknown


saveRDS(B,'B细胞注释后-结果OK.rds')
##########注释后图
library(scRNAtoolVis)
pdf(file=paste0('巨噬细胞亚组注释后-1--.pdf'),width = 6,height = 4)
clusterCornerAxes(object = B, reduction = 'umap',
                  clusterCol = "celltype", #分类依据
                  pSize = 0.3, #点大小
                  noSplit = F, groupFacet = 'Group', #分组时使用
                  #addCircle = TRUE, nbin = 200, 
                  cellLabel = F) + 
  scale_color_manual(values = cors)
dev.off()


scRNA=B
library(COSG)
marker_cosg <- cosg(
  scRNA,
  groups='all', #考虑全部分组
  assay='RNA',
  slot='data',
  mu=1,         #惩罚项参数，值越大
  remove_lowly_expressed=TRUE,   #是否过滤低表达基因
  expressed_pct=0.1,             #设置低表达的阈值
  n_genes_user=100      #每个cluster定义Top-N个marker gene
)
head(marker_cosg$names,3)
head(marker_cosg$scores,3)
all_markers <- marker_cosg$names
write.csv(all_markers,'all_celltype_markers.csv')

marker<-c()
for (group in colnames(marker_cosg$names)){
  top_i<-marker_cosg$names[group][1,1]
  marker<-c(marker,top_i)
}

features = gene_marker  #marker

features=c("Cd52","Ptpn18","Tmsb10")
library(tidydr)
library(ggrepel)
pdf(file=paste0('scRNA_celltype_FeaturePlot2.pdf'),width = 10,height = 6)
FeaturePlot(scRNA,features = features, ncol = 5,
            cols = c('#333366',"#6666FF",'#CC3333','#FFCC33')) & 
  theme_bw() & 
  theme_void()
dev.off()

##绘制各细胞marker小提琴图
#方法一
pdf(file=paste0('scRNA_celltype_vlnplot.pdf'),width = 6,height = 9)
VlnPlot(scRNA, features = features, #6*6
        stack = TRUE, 
        sort = F, 
        cols = cors,
        split.by =  "celltype" , #每种cluster 一个颜色
        flip = TRUE,
        split.plot = TRUE) +
  theme(axis.text.x = element_text(size = 12,angle = 45,hjust = 1,vjust = 1),
        axis.text.y = element_blank(),axis.ticks.y = element_blank(),
        panel.grid.major = element_blank(),panel.grid.minor = element_blank(),
        legend.position = "none") + labs(x=NULL,y=NULL)
dev.off()

######添加样本的临床信息######
###添加分组方法1###
##从Seurat对象了提取orig.ident##
metadata<-FetchData(scRNA,"orig.ident")
metadata$Cell<-row.names(metadata)

####读取自己准备好的患者临床细腻些
patinets_metadata<-data.table::fread("cli.csv",header = TRUE)

###dplyr种的join合并
metadata<-left_join(x=metadata,y=patinets_metadata,by="orig.ident")
#如果报错
#patinets_metadata$orig.ident <- as.factor(patinets_metadata$orig.ident)

###重新加行名
row.names(metadata)<-metadata$Cell


###通过ADDMetaData直接补入第四列
scRNA<-AddMetaData(scRNA,metadata = metadata)

### 单细胞组间差异分析####
## FindMarkers差异分析
names(scRNA@meta.data)
unique(scRNA$group)
## 看整体差异
Idents(scRNA) <- "group"
CELLDEG <- FindMarkers(scRNA,ident.1 = 'Con',ident.2 = 'OE', 
                       verbose = FALSE, test.use = 'wilcox',
                       min.pct = 0.25,logfc.threshold = 0.5)
write.csv(CELLDEG, 'all_cell_DEG_Cone_OE.csv')
CELLDEG <- CELLDEG %>% arrange(avg_log2FC) #升序排列基因
top10_DEG <- rbind(head(CELLDEG,10),tail(CELLDEG,10))

## 看每种细胞差异
scRNA$celltype.group <- paste(scRNA$celltype, scRNA$group, sep = "_")
Idents(scRNA) <- "celltype.group"
##选择某细胞亚群差异分析（以T cell为例）
#ident.1是要去比的组(Disease)，ident.2是被比较的组(Control)
CELLDEG <- FindMarkers(scRNA,ident.1 = 'Con_T cells',ident.2 = 'OE_T cells', 
                       verbose = FALSE, test.use = 'wilcox',min.pct = 0.1)
##批量操作
cellfordeg <- levels(scRNA$celltype)

for(i in 1:length(cellfordeg)){
  CELLDEG <- FindMarkers(scRNA, ident.1 = paste0(cellfordeg[i],'_Con'), ident.2 = paste0(cellfordeg[i],'_OE'), 
                         only.pos = T, verbose = F)
  CELLDEG$cluster <- cellfordeg[i]
  write.csv(CELLDEG,paste0(cellfordeg[i],".csv"))
}

## 合并所有DEG
dir <- list.files(pattern = ".csv")
all_DEG <- lapply(dir, read.csv) %>% bind_rows()
colnames(all_DEG)[1] <- 'gene'
# 提取各细胞群Top10_DEG
top5_DEG <- all_DEG %>% subset(p_val_adj < 0.05) %>%
  group_by(cluster) %>% top_n(5, avg_log2FC) #输出每个组的前5个高的gene
top5_DEG <- top5_DEG[!duplicated(top5_DEG$gene),]

#多组火山图
library(scRNAtoolVis)
pdf(file="scRNA_DEG_multivolcano11.pdf", width=14, height=7)
jjVolcano(diffData = all_DEG,
          log2FC.cutoff = 0.5, topGeneN = 5,
          aesCol = c('#3B4992FF','#BB0021FF')) +
  scale_color_manual(values = cors) + scale_fill_manual(values = cors)
dev.off()

#热图
library(scRNAtoolVis)
Idents(scRNA) <- "celltype"
AverageHeatmap(object = scRNA,  #6*6.5
               markerGene = top10_DEG$gene,
               clusterAnnoName = F,
               row_title = "Cell-specific DEGs",
               htCol = c("#3B4992FF", "white", "#DC0000FF"), #热图方块颜色
               #showRowNames = F,markGenes = annoGene, #标记展示基因，annoGene是基因集合
               annoCol = TRUE, myanCol = cors[1:7])


Idents(scRNA) <- "group"
VlnPlot(scRNA, 
        features = "COX2",
        split.by = "group",   # 按样本拆分
        pt.size = 0) +         # 隐藏点
  geom_boxplot(width = 0.1, position = position_dodge(0.9)) +
  theme(legend.position = "none")

scRNA=B
##从Seurat对象了提取orig.ident##
metadata<-FetchData(scRNA,"orig.ident")
metadata$Cell<-row.names(metadata)

####读取自己准备好的患者临床细腻些
patinets_metadata<-data.table::fread("cli.csv",header = TRUE)

###dplyr种的join合并
metadata<-left_join(x=metadata,y=patinets_metadata,by="orig.ident")
#如果报错
#patinets_metadata$orig.ident <- as.factor(patinets_metadata$orig.ident)

###重新加行名
row.names(metadata)<-metadata$Cell


###通过ADDMetaData直接补入第四列
scRNA<-AddMetaData(scRNA,metadata = metadata)


saveRDS(scRNA.1,'T细胞注释后-结果OK.rds')
#################细胞比例
#####细胞比例#####
library(reshape2)
library(ggplot2)
scRNA.1=scRNA
#准备绘图数据
prop_df <- table(B$celltype,B$Group) %>% melt()
colnames(prop_df) <- c("Cluster","Group","Number")
prop_df$Cluster <- factor(prop_df$Cluster)
prop_df$Proportion <- ave(prop_df$Number, prop_df$Group, 
                          FUN = function(x) x/sum(x))
prop_df <- arrange(prop_df,Cluster)
write.csv(prop_df,"亚组scRNA_rigon_proportion.csv",row.names = F)

#比例图1  尺寸6*3
ggplot(data = prop_df, aes(x = Number, y = Group, fill = Cluster)) +
  geom_bar(stat = "identity", width=0.8,position="fill")+
  scale_fill_manual(values=cors) + #配色
  coord_flip()+
  theme_bw()+
  theme(panel.grid =element_blank()) +
  labs(x="Proportion",y="Group")+
  theme(axis.text.y = element_text(size=12, colour = "black"),
        axis.text.x = element_text(size=12, colour = "black"),
        legend.title=element_blank(),
        legend.text=element_text(size=12),
        axis.text.x.bottom = element_text(hjust = 1, vjust = 1, angle = 45)) 
ggsave("T细胞分组比例图.pdf",width = 3.5,height = 5)

#比例图2  尺寸8*4
ggplot(prop_df, aes(x = Cluster, y = Proportion, fill = group)) +
  geom_col(position=position_dodge(0.8), width = 0.8)+
  scale_fill_manual(values=c("#1f2d6f","#d5231d")) + #配色
  theme_bw()+
  theme(panel.grid =element_blank()) +
  labs(x="",y="Ratio")+
  theme(axis.text.y = element_text(size=10, colour = "black"))+
  theme(axis.text.x = element_text(size=10, colour = "black"))+
  theme(axis.text.x.bottom = element_text(hjust = 1, vjust = 1, angle = 45))

##批量散点箱式图 法一
#计算各组中各样本不同细胞群比例
Cellratio <- prop.table(table(Idents(scRNA), scRNA$sample), margin = 2)
Cellratio <- data.frame(Cellratio)
colnames(Cellratio) <- c('celltype','Sample','Freq')
Cellratio$group <- ifelse(grepl('SS',Cellratio$Sample),"Normal", "Tumor")
Cellratio$group <- factor(Cellratio$group,levels = c("Normal", "Tumor"))

my_comparisons <- list(c("Normal", "Tumor"))

pdf(file="scRNA_sample_proportion_boxplot.pdf", width=9, height=4.5)
ggboxplot(Cellratio, x="group", y="Freq",  #按group分组
          fill="group",color = "black",  #填充/轮廓颜色
          width = 0.6,
          palette = c('#3C5488FF','#BB0021FF'),
          bxp.errorbar=T,#显示误差条
          bxp.errorbar.width=0.3, #误差条大小
          size=0.5, #箱型图边线的粗细
          outlier.shape=NA, #不显示outlier
          legend = "right") + 
  geom_jitter(size=1) + #添加散点
  labs(title = "",y="Proportion") +
  theme(axis.text.x=element_blank(),axis.ticks.x=element_blank(),axis.title.x=element_blank(),
        #text = element_text(size = 8), title = element_text(size = 8),
        strip.background = element_blank(),  # 去掉分页图例的灰色方框
        strip.text = element_text(size = 10)) +  # 设置分页图例文本大小
  theme(panel.border = element_rect(colour = "black", fill=NA)) + #添加边框
  facet_wrap(~celltype, ncol=5, scales = "free_y") +  # 按照细胞类型分面，ncol为列数
  stat_compare_means(comparisons = my_comparisons, method = "t.test", 
                     label='p.signif',hide.ns = T) # 添加t检验
dev.off()


# === 8种强特征选择模型整合 ===
# 设置工作目录
# 微信公众号：生信分析那点事儿
# 创作人：老赵

setwd("D:\\Download\\1.diannaozidai\\1.zhuomian\\杂七杂八\\7777777\\1.HCC\\1.Singlecell\\4.机器学习")
# 从 CRAN 官方安装
devtools::install_url('https://github.com/catboost/catboost/releases/download/v1.2.2/catboost-R-Windows-1.2.2.tgz')
install.packages("lightgbm")
# 加载必要的R包
library(caret)    # 机器学习框架 - 提供统一的模型训练接口
library(dplyr)    # 数据处理 - 用于数据操作和管道操作
library(catboost) # CatBoost梯度提升库
library(lightgbm) # LightGBM梯度提升库
library(DALEX)    # 特征重要性分析 - 提供模型解释功能
library(doParallel) # 并行计算 - 加速模型训练
library(ggplot2)  # 可视化 - 创建高质量图表

# === 用户自定义区域 ============================================
# 1. 加载单个数据集
# 从CSV文件读取数据，第一列作为行名
full_data <- read.csv('Hepatocytes_expression_filtered0.5.csv', header = TRUE, row.names = 1)

# 2. 预处理标签
# 设置响应变量名
response_var <- "Group"
## 重要提示！！！
# 从行名中提取分组信息（如果分组信息不在行名里，直接赋值分组信息就可以
full_data$Group <- sub(".*_", "", rownames(full_data))
# 查看分组分布
table(full_data$Group)

# 3. 分割数据集 (70%训练，30%测试)
# 设置随机种子确保结果可重现
set.seed(12345)
# 使用分层抽样创建训练集索引
train_idx <- createDataPartition(full_data$Group, p = 0.7, list = FALSE)
# 创建训练集和测试集
train_data <- full_data[train_idx, ]
test_data <- full_data[-train_idx, ]

# 4. 设置交叉验证参数
# 创建重复交叉验证的控制参数
cv_control <- trainControl(
  method = "repeatedcv",  # 重复交叉验证
  number = 5,             # 5折交叉验证
  allowParallel = TRUE    # 允许并行计算
)

# === 启动并行计算 ===
# 创建PSOCK集群（使用所有可用核心减一）
cl <- makePSOCKcluster(detectCores() - 1)
# 注册并行后端
registerDoParallel(cl)

# === 特征选择设置 ===
feature_importance_list <- list()  # 存储所有模型的特征重要性结果
top_features_per_model <- 10       # 每个模型选择最重要的20个特征
gene_lists <- list()               # 存储每个模型的top基因列表

# === 8种强特征选择模型设置 =====================================
# 定义模型名称和对应的caret方法名（这6种是在caret包里的，可以直接调用）
model_settings <- data.frame(
  AlgorithmName = c("RandomForest", "GradientBoosting", "Lasso",
                    "PLSModel", "DiscriminantModel",
                    "DecisionTree"),
  Implementation = c("rf", "xgbTree", "glmnet", 
                     "pls", "lda", 
                     "rpart")
)

# 创建存储结果的列表
training_times <- numeric()  # 存储每个模型的训练时间
feature_importance_df <- data.frame()  # 存储特征重要性数据框

# === 特征重要性计算函数 ===
compute_feature_importance <- function(model, data, response, model_name) {
  # 创建DALEX解释器对象
  explainer <- explain(
    model = model,  # 训练好的模型
    data = data[, -which(names(data) == response)],  # 特征数据
    y = ifelse(data[[response]] == "DN", 1, 0),  # 响应变量（转换为0/1）
    label = model_name  # 模型名称
  )
  
  # 计算特征重要性（置换重要性）
  importance <- variable_importance(
    explainer,
    type = "raw",  # 原始重要性值
    loss_function = loss_root_mean_square,  # 使用RMSE作为损失函数
    n_sample = min(500, nrow(data))  # 抽样数量（最多500个样本）
  )
  
  # 保留特征行（移除基础模型和完整模型行）
  feature_importance <- importance[!grepl("_baseline_|_full_model_", importance$variable), ]
  
  # 标准化重要性值到0-100范围
  max_val <- max(feature_importance$dropout_loss)
  min_val <- min(feature_importance$dropout_loss)
  feature_importance$std_importance <- (feature_importance$dropout_loss - min_val) / 
    (max_val - min_val) * 100
  
  # 添加模型名称列
  feature_importance$model <- model_name
  
  return(feature_importance)
}

# === 模型训练和特征选择主循环 =================================
# 记录开始时间
total_start <- Sys.time()
cat("===== 开始模型训练及特征选择 =====\n")
# 输出数据集信息
cat(paste("训练集样本数:", nrow(train_data), "\n"))
cat(paste("特征数量:", ncol(train_data)-1, "\n"))

# 循环遍历所有模型
for (idx in 1:nrow(model_settings)) {
  # 获取当前模型名称和方法
  algoName <- model_settings$AlgorithmName[idx]
  algoImpl <- model_settings$Implementation[idx]
  start_time <- Sys.time()  # 记录模型开始时间
  
  # 输出当前模型信息
  cat(sprintf("[%d/%d] 训练模型: %s (%s)\n", 
              idx, nrow(model_settings), algoName, algoImpl))
  
  # 使用tryCatch捕获可能的错误
  tryCatch({
    # === 特殊模型处理 ===
    if (algoImpl == "xgbTree") {
      # GradientBoosting (XGBoost) 需要特定参数
      trainedModel <- train(Group ~ ., data = train_data, method = algoImpl, 
                            trControl = cv_control,
                            tuneGrid = expand.grid(
                              nrounds = 100, 
                              max_depth = 3, 
                              eta = 0.1,
                              gamma = 0, 
                              colsample_bytree = 0.7,
                              min_child_weight = 1, 
                              subsample = 0.7
                            ))
    } else {
      # 其他模型使用默认参数
      trainedModel <- train(Group ~ ., data = train_data, method = algoImpl, 
                            trControl = cv_control)
    }
    
    # 计算训练时间
    model_time <- round(difftime(Sys.time(), start_time, units = "secs"), 1)
    cat(sprintf("  训练完成 (耗时: %.1f秒)\n", model_time))
    
    # === 特征重要性计算 ===
    cat("  计算特征重要性...\n")
    # 调用特征重要性计算函数
    feat_importance <- compute_feature_importance(
      trainedModel, train_data, "Group", algoName
    )
    
    # 保存结果到列表
    feature_importance_list[[algoName]] <- feat_importance
    
    # 提取top特征（基因）
    top_features <- feat_importance %>%
      group_by(variable) %>%
      summarise(mean_importance = mean(std_importance, na.rm = TRUE)) %>%
      arrange(desc(mean_importance)) %>%  # 按重要性降序排列
      head(top_features_per_model)  # 取前20个
    
    # 保存该模型的top基因列表
    gene_lists[[algoName]] <- as.character(top_features$variable)
    
    # 添加到汇总数据框
    feature_importance_df <- rbind(feature_importance_df, data.frame(
      Feature = top_features$variable,
      Importance = top_features$mean_importance,
      Model = algoName
    ))
    
    # 记录训练时间
    training_times[algoName] <- as.numeric(model_time)
    
    # 保存每个模型的重要性结果到CSV
    write.csv(feat_importance, 
              file = sprintf("Feature_importance_%s.csv", algoName),
              row.names = FALSE)
    
    # 保存该模型的top基因列表到文本文件
    write.table(top_features$variable, 
                file = sprintf("Top_genes_%s.txt", algoName),
                row.names = FALSE, col.names = FALSE, quote = FALSE)
    
  }, error = function(e) {
    # 错误处理：记录错误信息和耗时
    error_time <- round(difftime(Sys.time(), start_time, units = "secs"), 1)
    cat(sprintf("  错误: %s (耗时: %.1f秒)\n", e$message, error_time))
    training_times[algoName] <- error_time
  })
  
  # 进度更新
  cat(sprintf("  已完成: %d/%d | 累计耗时: %.1f分钟\n\n", 
              idx, nrow(model_settings),
              difftime(Sys.time(), total_start, units = "mins")))
}

# === 单独训练CatBoost =========================================
cat("\n===== 开始训练 CatBoost 模型 (因为CatBoost不在caret包里内置，所以得单独训练) =====\n")
start_time_cb <- Sys.time()

tryCatch({
  # 1. 准备CatBoost所需的数据格式
  # 分离特征和标签
  train_features <- train_data[, -which(names(train_data) == response_var)]
  train_labels <- ifelse(train_data[[response_var]] == "DN", 1, 0)
  
  test_features <- test_data[, -which(names(test_data) == response_var)]
  test_labels <- test_data$Group
  test_labels <- ifelse(test_labels == 'Control', 0, 1)  # 转换为0/1
  
  # 创建CatBoost Pool对象
  train_pool <- catboost.load_pool(data = train_features, label = train_labels)
  test_pool <- catboost.load_pool(data = test_features, label = as.numeric(test_labels))
  
  # 2. 设置CatBoost参数
  catboost_params <- list(
    iterations = 500,
    learning_rate = 0.05,
    depth = 6,
    loss_function = 'Logloss',
    eval_metric = 'AUC',
    verbose = 100,  # 每100次迭代输出一次
    random_seed = 42,
    early_stopping_rounds = 50
  )
  
  # 训练CatBoost模型
  cb_model <- catboost.train(
    learn_pool = train_pool,
    test_pool = test_pool,
    params = catboost_params
  )
  
  # 特征重要性
  feat_imp <- catboost.get_feature_importance(cb_model, pool = catboost.load_pool(train_features))
  feat_importance_cb <- data.frame(
    variable = colnames(train_features),
    dropout_loss = feat_imp,
    std_importance = (feat_imp - min(feat_imp)) / (max(feat_imp) - min(feat_imp)) * 100,
    model = "CatBoost"
  )
  
  # 保存结果
  feature_importance_list[["CatBoost"]] <- feat_importance_cb
  
  # 提取top基因
  top_features_cb <- feat_importance_cb %>%
    arrange(desc(std_importance)) %>%
    head(top_features_per_model) %>%
    pull(variable)
  
  gene_lists[["CatBoost"]] <- as.character(top_features_cb)
  
  # 保存结果到文件
  write.csv(feat_importance_cb, "Feature_importance_CatBoost.csv", row.names = FALSE)
  write.table(top_features_cb, "Top_genes_CatBoost.txt", 
              row.names = FALSE, col.names = FALSE, quote = FALSE)
  
  # 记录时间
  cb_time <- as.numeric(difftime(Sys.time(), start_time_cb, units = "secs"))
  training_times[["CatBoost"]] <- cb_time
  cat(sprintf("  CatBoost完成 | 耗时: %.1f秒\n", cb_time))
  
}, error = function(e) {
  # 错误处理
  cb_time <- as.numeric(difftime(Sys.time(), start_time_cb, units = "secs"))
  training_times[["CatBoost"]] <- cb_time
  cat(sprintf("  CatBoost错误: %s | 耗时: %.1f秒\n", e$message, cb_time))
})

# === 单独训练LightGBM ========================================
cat("\n===== 开始训练 LightGBM 模型 (同样因为lgbm不在caret包里内置，所以得单独训练)=====\n")
start_time_lgb <- Sys.time()

tryCatch({
  # 数据准备
  train_features_lgb <- train_data[, -which(names(train_data) == response_var)]
  train_labels_lgb <- ifelse(train_data[[response_var]] == "DN", 1, 0)
  
  test_features_lgb <- test_data[, -which(names(test_data) == response_var)]
  test_labels_lgb <- test_data$Group
  test_labels_lgb <- ifelse(test_labels_lgb == 'Control', 0, 1)
  
  # 处理分类变量
  categorical_cols <- names(train_features_lgb)[sapply(train_features_lgb, is.factor)]
  
  # 转换为矩阵格式
  train_matrix_lgb <- as.matrix(train_features_lgb)
  test_matrix_lgb <- as.matrix(test_features_lgb)
  
  # 2. 创建LightGBM数据集
  dtrain_lgb <- lgb.Dataset(
    data = train_matrix_lgb,
    label = train_labels_lgb,
    categorical_feature = categorical_cols
  )
  
  dtest_lgb <- lgb.Dataset(
    data = test_matrix_lgb,
    label = test_labels_lgb,
    reference = dtrain_lgb,
    categorical_feature = categorical_cols
  )
  
  # 3. 设置LightGBM参数
  lgb_params <- list(
    objective = "binary",
    metric = "auc",
    num_leaves = 31,
    learning_rate = 0.05,
    feature_fraction = 0.8,
    bagging_fraction = 0.8,
    bagging_freq = 5,
    max_depth = 6,
    verbosity = -1,  # 不输出训练日志
    seed = 42
  )
  
  # 训练模型
  lgb_model <- lgb.train(
    params = lgb_params,
    data = dtrain_lgb,
    valids = list(test = dtest_lgb),
    nrounds = 500,
    early_stopping_rounds = 50,
    eval_freq = 10
  )
  
  # 特征重要性
  feat_imp <- lgb.importance(lgb_model, percentage = TRUE)
  feat_importance_lgb <- data.frame(
    variable = feat_imp$Feature,
    dropout_loss = feat_imp$Gain * 100,
    std_importance = feat_imp$Gain * 100,
    model = "LightGBM"
  )
  
  feature_importance_list[["LightGBM"]] <- feat_importance_lgb
  
  # 提取top基因
  top_features_lgb <- feat_imp %>%
    arrange(desc(Gain)) %>%
    head(top_features_per_model) %>%
    pull(Feature)
  
  gene_lists[["LightGBM"]] <- as.character(top_features_lgb)
  
  # 保存结果
  write.csv(feat_importance_lgb, "Feature_importance_LightGBM.csv", row.names = FALSE)
  write.table(top_features_lgb, "Top_genes_LightGBM.txt", 
              row.names = FALSE, col.names = FALSE, quote = FALSE)
  
  # 记录时间
  lgb_time <- as.numeric(difftime(Sys.time(), start_time_lgb, units = "secs"))
  training_times[["LightGBM"]] <- lgb_time
  cat(sprintf("  LightGBM完成 | 耗时: %.1f秒\n", lgb_time))
  
}, error = function(e) {
  # 错误处理
  lgb_time <- as.numeric(difftime(Sys.time(), start_time_lgb, units = "secs"))
  training_times[["LightGBM"]] <- lgb_time
  cat(sprintf("  LightGBM错误: %s | 耗时: %.1f秒\n", e$message, lgb_time))
})

# === 最终汇总和输出 ==========================================
# 停止并行计算
stopCluster(cl)

# 计算总耗时
total_time <- round(difftime(Sys.time(), total_start, units = "mins"), 1)
cat(sprintf("\n===== 所有模型训练完成! 总耗时: %.1f分钟 =====\n", total_time))

# 保存训练时间
write.csv(data.frame(
  Model = names(training_times),
  Seconds = unname(training_times)
), "1_Model_training_times.csv", row.names = FALSE)

# === 输出8种方法的基因列表 ===
cat("\n===== 8种方法的top基因列表 =====\n")
# 遍历所有模型，输出并保存top基因列表
for (model_name in names(gene_lists)) {
  cat(sprintf("\n%s的top %d基因:\n", model_name, top_features_per_model))
  cat(paste(gene_lists[[model_name]], collapse = "\n"))
  
  # 保存为单独的文件
  write.table(gene_lists[[model_name]], 
              file = sprintf("top_genes_%s.txt", model_name),
              row.names = FALSE, col.names = FALSE, quote = FALSE)
}

# 汇总特征重要性
if (nrow(feature_importance_df) > 0) {
  # 计算每个特征的整体重要性
  feature_summary <- feature_importance_df %>%
    group_by(Feature) %>%
    summarise(
      MeanImportance = mean(Importance, na.rm = TRUE),
      ModelCount = n_distinct(Model)
    ) %>%
    arrange(desc(MeanImportance))}

# 保存特征重要性汇总
write.csv(feature_summary, "2_Feature_importance_summary.csv", row.names = FALSE)

# === 可视化部分 ===

# 1. 按平均重要性排序的柱状图
mean_imp_plot <- feature_summary %>%
  arrange(desc(MeanImportance)) %>%
  head(20) %>%  # 取前20个最重要的特征
  ggplot(aes(x = reorder(Feature, MeanImportance), y = MeanImportance)) +
  geom_col(fill = "#1f77b4", alpha = 0.8) +
  geom_text(aes(label = round(MeanImportance, 1)), 
            hjust = -0.2, size = 3, color = "black") +
  coord_flip() +
  labs(title = "Top 20 Features by Mean Importance",
       x = "Feature",
       y = "Mean Importance Score") +
  theme_minimal() +
  theme(
    plot.title = element_text(hjust = 0.5, face = "bold", size = 14),
    axis.title = element_text(size = 12),
    axis.text = element_text(size = 10),
    panel.grid.major.y = element_blank()
  ) +
  scale_y_continuous(expand = expansion(mult = c(0, 0.1)))  # 为标签留出空间

# 保存图表
mean_imp_plot
ggsave('3_feature_selection_by_mean_importance.pdf', width = 5.33, height = 4.33)

# 2. 按模型出现次数排序的柱状图
model_count_plot <- feature_summary %>%
  arrange(desc(ModelCount)) %>%
  head(20) %>%  # 取前20个在最多模型中出现的特征
  ggplot(aes(x = reorder(Feature, ModelCount), y = ModelCount)) +
  geom_col(fill = "#ff7f0e", alpha = 0.8) +
  geom_text(aes(label = ModelCount), 
            hjust = -0.2, size = 3, color = "black") +
  coord_flip() +
  labs(title = "Top 20 Features by Model Consensus",
       x = "Feature",
       y = "Number of Models Selecting Feature") +
  theme_minimal() +
  theme(
    plot.title = element_text(hjust = 0.5, face = "bold", size = 14),
    axis.title = element_text(size = 12),
    axis.text = element_text(size = 10),
    panel.grid.major.y = element_blank()
  ) +
  scale_y_continuous(expand = expansion(mult = c(0, 0.1)),  # 为标签留出空间
                     breaks = function(x) seq(0, max(x), by = 1))  # 整数刻度

# 保存图表
model_count_plot
ggsave('4_feature_selection_by_counts.pdf', width = 5.33, height = 4.33)

# 3. Upset图展示基因在不同模型中的出现情况
library(UpSetR)

# 创建Upset图
upset_plot <- upset(
  fromList(gene_lists),
  nsets = length(gene_lists),  # 显示所有模型
  nintersects = 20,            # 显示前20个交集
  sets = names(gene_lists),    # 指定所有模型名称
  mb.ratio = c(0.6, 0.4),     # 主图与上方条形图的比例
  order.by = "freq",           # 按频率排序
  decreasing = TRUE,           # 降序排列
  point.size = 3.5,            # 点的大小
  line.size = 1,               # 线的粗细
  mainbar.y.label = "Number of intersected gene",
  sets.x.label = "Gene number in each model",
  text.scale = c(1.3, 1.3, 1, 1, 1.5, 1)  # 调整文本大小
)
dev.off()
# 保存Upset图
pdf("5_feature_selection_by_upset_plot.pdf", width = 10.66, height = 4.84)
print(upset_plot)
dev.off()

# 4. 点阵图展示基因在不同模型中的出现情况
library(tidyverse)
library(ComplexHeatmap)

# 创建基因-模型矩阵
all_genes <- unique(unlist(gene_lists))  # 所有基因的并集
gene_matrix <- matrix(0, nrow = length(gene_lists), ncol = length(all_genes),
                      dimnames = list(names(gene_lists), all_genes))

# 填充矩阵（1表示出现，0表示未出现）
for (model in names(gene_lists)) {
  gene_matrix[model, gene_lists[[model]]] <- 1
}

# 转换为数据框
gene_df <- t(as.data.frame(gene_matrix)) 

# 按行和列排序
gene_df <- gene_df[order(rowSums(gene_df), decreasing = TRUE), ]
gene_df <- gene_df[, order(colSums(gene_df), decreasing = TRUE)]


# 创建简写映射
model_abbr <- c(
  "RandomForest" = "RF",
  "GradientBoosting" = "GBM",
  "Lasso" = "Lasso",
  "PLSModel" = "PLS",
  "DiscriminantModel" = "LDA",
  "DecisionTree" = "DT",
  "CatBoost" = "CatB",
  "LightGBM" = "LGBM"
)

# 应用简写
colnames(gene_df) <- model_abbr[colnames(gene_df)]

# 创建点阵图
pdf('6_feature_selection_by_dotplot.pdf', width = 5.43, height = 12)
Heatmap(
  as.matrix(gene_df),
  name = "pvalue",
  rect_gp = gpar(type = "none"),
  cluster_rows = FALSE,
  cluster_columns = FALSE,
  show_heatmap_legend = FALSE,
  cell_fun = function(j, i, x, y, width, height, fill) {
    val <- gene_df[i, j]
    grid.points(
      x = x, y = y, pch = 16,
      size = unit(4, "mm"),
      gp = gpar(col = ifelse(val == 1, "red", "grey"))
    )
  },
  # 添加行注释（右侧条形图）
  right_annotation = rowAnnotation(
    Count = anno_barplot(rowSums(gene_df), gp = gpar(fill = "grey50"), border = FALSE),
    show_annotation_name = FALSE
  ),
  # 添加列注释（顶部模型名称）
  top_annotation = HeatmapAnnotation(
    Model = anno_text(colnames(gene_df), 
                      location = 0.5, 
                      just = "center",
                      gp = gpar(fontsize = 10, fontface = "bold"),
                      rot = 0),  # 保持水平显示
    show_annotation_name = FALSE
  ),
  # 设置行名在左侧
  row_names_side = "left",
  row_names_gp = gpar(fontsize = 10),
  row_names_max_width = unit(12, "cm"),
  # 隐藏底部列名（因为我们已经放在顶部）
  show_column_names = FALSE,
  column_title = "Feature Selection Enrichment Dotplot",
  column_title_gp = gpar(fontsize = 12),
  column_title_side = "top"  # 确保标题在顶部
)

# 添加图例
legend_dot <- Legend(
  labels = c("Selected", "Not_selected"),
  type = "points",
  pch = 16,
  legend_gp = gpar(col = c("red", "grey")),
  title = "Color"
)
#lg <- packLegend(legend_dot, direction = "horizontal", max_width = unit(10, "cm"))
#draw(lg, x = unit(0, "npc"), y = unit(0.05, "npc"), just = c("left", "bottom"))
dev.off()
cat("\n===== 特征选择完成! 所有结果已保存 =====\n")
