# Supplementary material for: Multi-omics analysis of ST3GAL4-mediated lacto/neolacto glycosphingolipid metabolism reveals immune evasion and poor prognosis in TNBC
Source: Front Immunol. 2026 Apr 22;17:1760560. doi: 10.3389/fimmu.2026.1760560 (PMC13143995; doi:10.3389/fimmu.2026.1760560)
Supplement: Supplementary file 1 [file DataSheet1.zip › Supplementary Materials/Figure1.csv]

	TCGA-19-1787-01	TCGA-S9-A7J2-01	TCGA-EK-A2RE-01	TCGA-44-6778-01	TCGA-F4-6854-01	TCGA-AB-2863-03	TCGA-C8-A1HL-01	TCGA-EW-A2FS-01	TCGA-IR-A3L7-01	TCGA-05-4420-01	TCGA-R6-A8WC-01	TCGA-DX-A3U8-01	TCGA-GL-8500-01	TCGA-BR-A4J6-01	TCGA-EJ-7125-01	TCGA-IN-7808-01	TCGA-L5-A4OH-01	TCGA-RP-A695-06	TCGA-AX-A3G6-01	TCGA-B9-A8YH-01	TCGA-E1-A7YI-01	TCGA-PC-A5DM-01	TCGA-BR-A4QL-01	TCGA-CH-5751-01	TCGA-A2-A3XX-01	TCGA-DQ-5624-01	TCGA-KK-A7B3-01	TCGA-DQ-7591-01	TCGA-06-5412-01	TCGA-BP-4989-01	TCGA-EJ-8468-01	TCGA-CZ-5459-01	TCGA-D5-5538-01	TCGA-56-8305-01	TCGA-4X-A9FA-01	TCGA-DD-AAW0-01	TCGA-AA-3511-01	TCGA-Z7-A8R5-01	TCGA-39-5031-01	TCGA-ZG-A8QW-01	TCGA-DU-7302-01	TCGA-DJ-A3UX-01	TCGA-ZN-A9VQ-01	TCGA-EI-6512-01	TCGA-J4-A83K-01	TCGA-EE-A17X-06	TCGA-HZ-7922-01	TCGA-DD-AACA-02	TCGA-DD-AACA-01
Cobalamin_pathway	-0.104180351741699	-0.262025272355027	0.132108001433632	-0.0120895470718586	-0.0778194421475298	-0.276106027654811	-0.0755465553123001	-0.270057352525559	0.245132463584291	0.455461897453382	-0.177703839089329	-0.379992983924145	-0.24044640455484	0.413275061252806	-0.325014857382743	0.501212909825402	-0.242403037264563	-0.250654764958622	0.0342934335834112	-0.00113670486855333	-0.419414505216207	-0.582666150178284	0.303800263339263	-0.499716658377417	0.282228074712955	0.450477153049093	-0.315562593143247	0.299964224794379	-0.257555554070178	0.139529452937425	-0.173986220648721	0.22310376231394	0.108932261075193	0.214749359246494	0.0568191861265067	0.12788641664696	0.157087705623133	0.220461468949901	0.47570834866096	-0.22059632508214	-0.188499000524697	-0.314307483503731	-0.293486892455124	0.246430449854107	-0.0568564868724226	-0.0827918127788971	0.383165520925545	-0.257195053464152	-0.405512834877694
[truncated: 5,000 more columns]
