# Supplementary material for: Multi-omics analysis of ST3GAL4-mediated lacto/neolacto glycosphingolipid metabolism reveals immune evasion and poor prognosis in TNBC
Source: Front Immunol. 2026 Apr 22;17:1760560. doi: 10.3389/fimmu.2026.1760560 (PMC13143995; doi:10.3389/fimmu.2026.1760560)
Supplement: Supplementary file 1 [file DataSheet1.zip › Supplementary Materials/Figure1Adiff.xlsx]

## Sheet: Sheet 1
	logFC	padj
Lacto/Neolacto glycosphingolipid metabolism	0.532125106989252	1.16140956164472e-35
Caffeine metabolism	-0.543316	1.15336282541334e-34
Sphingolipid metabolism	-0.247842	2.14133380420178e-32
Glycosaminoglycan biosynthesis - keratan sulfate	0.381344103740403	3.34753035157875e-26
Tyrosine metabolism	-0.274235	6.70288774890107e-21
Glycosylphosphatidylinositol (GPI)-anchor biosynthesis	-0.270639	2.54538103762459e-19
Fatty acid degradation	-0.236723	8.36645728371194e-19
Sulfur metabolism	-0.385534	4.81558542089331e-17
"Valine, leucine and isoleucine degradation"	-0.223566	3.68888569199075e-14
beta-Alanine metabolism	-0.355299	4.05583333436076e-14
Biotin metabolism	-0.42206	4.05583333436076e-14
Pyrimidine metabolism	0.188397959137032	4.05583333436076e-14
Glycerophospholipid metabolism	-0.11288	8.84414970597746e-13
Metabolism of xenobiotics by cytochrome P450	-0.254926	3.5221381645562e-12
Galactose metabolism	0.177054664726305	3.35093980808432e-10
Glycosphingolipid biosynthesis - globo and isoglobo series	0.287121457242175	5.63159963460811e-10
Ascorbate and aldarate metabolism	0.369679922718049	1.46988983106655e-09
Folate biosynthesis	-0.188145	1.73852078106504e-09
Cysteine and methionine metabolism	0.121556236341302	3.77543003068788e-09
Ubiquinone and other terpenoid-quinone biosynthesis	-0.189467	4.00389548996882e-09
Other glycan degradation	-0.175312	5.49995844067044e-09
Arachidonic acid metabolism	-0.12666	6.77532496137206e-09
Pentose phosphate pathway	0.135560309661649	1.11799190280112e-07
Lysine degradation	0.114965974290251	2.38052122052032e-07
Nicotinate and nicotinamide metabolism	-0.105589	3.38612717006388e-07
alpha-Linolenic acid metabolism	0.528741513578826	4.96183390716823e-07
Histidine metabolism	-0.144319	1.21766019659272e-06
Fructose and mannose metabolism	-0.137969	5.39327973597666e-06
Mannose type O-glycan biosynthesis	0.116006187941441	7.6998455652902e-06
Glycerolipid metabolism	0.0734925967546677	1.01550018550978e-05
Glycosaminoglycan biosynthesis - heparan sulfate / heparin	0.123791429222613	1.21807628220656e-05
Butanoate metabolism	-0.127057	2.86832026965125e-05
Primary bile acid biosynthesis	-0.098687	4.08763909964611e-05
Aminoacyl-tRNA biosynthesis	0.135610402935616	4.91356316380158e-05
Ether lipid metabolism	0.0892779550259347	7.51366156268928e-05
Glyoxylate and dicarboxylate metabolism	0.178664223628971	7.51366156268928e-05
Selenocompound metabolism	0.118598123818239	0.000181855465091606
Terpenoid backbone biosynthesis	0.51389547148003	0.000244814635837073
Lipoic acid metabolism	-0.193812	0.000249058827555433
Glycolysis / Gluconeogenesis	0.0761784286789532	0.000275693198448564
Other types of O-glycan biosynthesis	-0.0898956	0.00055263083452901
"Alanine, aspartate and glutamate metabolism"	-0.0679832	0.000601145693272846
Citrate cycle (TCA cycle)	0.110822538324179	0.000851544819298647
Fatty acid elongation	-0.0815621	0.00127251992469154
Fatty acid biosynthesis	-0.0730758	0.00140198393093813
Phosphonate and phosphinate metabolism	0.117505191972676	0.00148214193983874
Arginine and proline metabolism	0.0761488250233454	0.0015412708931284
Pantothenate and CoA biosynthesis	-0.0958958	0.00193067177648996
Mucin type O-glycan biosynthesis	-0.0671044	0.00371631036248213
Purine metabolism	-0.0289635	0.00755078362036362
Tryptophan metabolism	0.0731559143488487	0.0094263482336318
Inositol phosphate metabolism	-0.04924	0.0161444255124626
Riboflavin metabolism	-0.103629	0.0222537930936622
Phenylalanine metabolism	-0.132689	0.0254463836982441
One carbon pool by folate	0.0613058016255192	0.0306835510261722
Vitamin B6 metabolism	-0.507938	0.0451386352208226
Steroid hormone biosynthesis	-0.0444256	0.052195219119173
Porphyrin metabolism	0.050340005623761	0.0866820276419028
N-Glycan biosynthesis	-0.037974	0.136755603170372
Pyruvate metabolism	0.0511227633080427	0.136755603170372
Glycosphingolipid biosynthesis - ganglio series	0.0590546436991315	0.144492591973389
Starch and sucrose metabolism	0.0371447171440167	0.162729951010532
Various types of N-glycan biosynthesis	0.0498335712978704	0.223529238154884
Drug metabolism - other enzymes	-0.0515867	0.225265956340519
Taurine and hypotaurine metabolism	-0.0361421	0.2690930074134
Amino sugar and nucleotide sugar metabolism	0.0308908145018235	0.2690930074134
Glycosaminoglycan degradation	-0.0306375	0.303025560457522
Pentose and glucuronate interconversions	-0.0232898	0.38859831260772
Nitrogen metabolism	0.0231453896035767	0.40173454653406
Steroid biosynthesis	0.0202954076515996	0.542070739293917
Retinol metabolism	-0.0151276	0.546684427226251
Oxidative phosphorylation	0.0202586500291599	0.59682469691153
Glycosaminoglycan biosynthesis - chondroitin sulfate / dermatan sulfate	-0.0180858	0.626424980904572
Arginine biosynthesis	0.00632160625805211	0.799208787449653
Thiamine metabolism	0.00596060907152214	0.872144151948315
Propanoate metabolism	0.0092012325629399	0.882971584515171
Glutathione metabolism	-0.00150508	0.961633529821692
"Glycine, serine and threonine metabolism"	-0.000544359	0.979306980485867
