# Supplementary material for: Multi-omics analysis of ST3GAL4-mediated lacto/neolacto glycosphingolipid metabolism reveals immune evasion and poor prognosis in TNBC
Source: Front Immunol. 2026 Apr 22;17:1760560. doi: 10.3389/fimmu.2026.1760560 (PMC13143995; doi:10.3389/fimmu.2026.1760560)
Supplement: Supplementary file 1 [file DataSheet1.zip › Supplementary Materials/Figure1Adiff2.xlsx]

## Sheet: Sheet 1
	logFC	padj
beta-Alanine metabolism	-0.837414	9.9436633110938e-51
Ascorbate and aldarate metabolism	0.872282037057599	4.28776811300509e-37
Fatty acid degradation	-0.513714	4.28776811300509e-37
Arginine and proline metabolism	0.387386512817322	1.0717250705835e-33
"Valine, leucine and isoleucine degradation"	-0.513069	6.49924452949865e-33
Caffeine metabolism	-0.698047	6.49924452949865e-33
Taurine and hypotaurine metabolism	-0.505353	6.03246531119609e-32
Nicotinate and nicotinamide metabolism	-0.344053	3.3241346882765e-31
Fatty acid biosynthesis	-0.363499	8.16091710613902e-28
Terpenoid backbone biosynthesis	0.429876712786449	1.23146509538984e-27
Aminoacyl-tRNA biosynthesis	0.471161019150788	9.04601536711949e-27
Pyrimidine metabolism	0.360593869991805	9.82658074422913e-26
Butanoate metabolism	-0.451355	9.82658074422913e-26
Drug metabolism - other enzymes	-0.452151	2.66905698147243e-25
Glycosaminoglycan biosynthesis - keratan sulfate	0.520050339019899	7.36019901211961e-25
N-Glycan biosynthesis	0.310822133548053	2.53509646456954e-24
Primary bile acid biosynthesis	-0.349983	5.59028224389774e-24
Propanoate metabolism	-0.676872	3.71769370662551e-23
Arachidonic acid metabolism	-0.321674	4.19968295470364e-23
alpha-Linolenic acid metabolism	0.736233917243618	2.43632372222318e-21
Glycerophospholipid metabolism	-0.204378	1.33248367364367e-20
Amino sugar and nucleotide sugar metabolism	0.337750569036389	1.06533454136492e-19
Lipoic acid metabolism	-0.614768	2.35794221796866e-19
Galactose metabolism	0.33196188955245	8.17205839500026e-18
Glyoxylate and dicarboxylate metabolism	0.486933381126733	8.55536300631253e-18
Selenocompound metabolism	0.349247013744531	1.46295316349054e-15
Retinol metabolism	-0.259784	1.54868078475649e-15
Starch and sucrose metabolism	-0.320919	6.66882319268391e-15
Inositol phosphate metabolism	-0.213071	1.14456541995018e-14
Mucin type O-glycan biosynthesis	-0.217753	1.57170703088116e-14
Steroid biosynthesis	0.281086541604696	3.57235703421578e-14
Oxidative phosphorylation	0.357171068316556	1.64199066171327e-13
Histidine metabolism	-0.297581	4.5217733466212e-13
Lacto/Neolacto glycosphingolipid metabolism	0.590551058038197	9.11575269047886e-13
Riboflavin metabolism	0.399719393456412	1.57633878197112e-11
"Alanine, aspartate and glutamate metabolism"	-0.21336	2.44602753743747e-11
Nitrogen metabolism	-0.224093	2.46775690846483e-11
Steroid hormone biosynthesis	-0.234183	2.46775690846483e-11
Other types of O-glycan biosynthesis	-0.209003	4.04063269722991e-10
Biotin metabolism	-0.397218	6.66270579583023e-10
Cysteine and methionine metabolism	0.164634987428091	2.62363982404711e-09
Glycosphingolipid biosynthesis - globo and isoglobo series	0.376710585395164	3.37252471390747e-09
Fatty acid elongation	-0.211241	1.2282391064428e-07
Porphyrin metabolism	0.205150440483062	1.96677646765384e-07
Fructose and mannose metabolism	0.170266170351187	3.4150069416689e-07
Ubiquinone and other terpenoid-quinone biosynthesis	-0.227117	5.18931827313717e-07
Tyrosine metabolism	-0.205324	6.37827248204003e-07
Sphingolipid metabolism	-0.115726	3.75512228471623e-06
Pantothenate and CoA biosynthesis	0.198419611565179	4.82336347542904e-06
Arginine biosynthesis	-0.112121	4.56011628806659e-05
Pentose phosphate pathway	0.155916607354261	0.000179503189867179
Glutathione metabolism	-0.131031	0.000194759631858337
Pentose and glucuronate interconversions	-0.134271	0.000194759631858337
Metabolism of xenobiotics by cytochrome P450	-0.178268	0.000216142992786748
Glycosaminoglycan biosynthesis - heparan sulfate / heparin	0.121836280137017	0.000299913013867682
Glycosphingolipid biosynthesis - ganglio series	0.163133774981879	0.000553800583690035
Purine metabolism	-0.0503156	0.00094933467296422
Glycerolipid metabolism	-0.0743574	0.00137450649734793
Glycosylphosphatidylinositol (GPI)-anchor biosynthesis	-0.0959874	0.00500429875867468
Various types of N-glycan biosynthesis	0.136773284176854	0.00500429875867468
Mannose type O-glycan biosynthesis	0.107242708184855	0.00587754243420973
"Glycine, serine and threonine metabolism"	-0.0771573	0.0065141526263375
Thiamine metabolism	-0.0575938	0.165551664247751
Ether lipid metabolism	-0.0404502	0.203939127682649
Phenylalanine metabolism	-0.0867098	0.257699627680007
Glycosaminoglycan degradation	-0.0478835	0.266389877650304
Lysine degradation	0.0327152238814286	0.268436931979575
Tryptophan metabolism	-0.0382806	0.302411767959424
Sulfur metabolism	-0.0591476	0.309710381766985
Glycolysis / Gluconeogenesis	0.0314858958157532	0.32053715725431
Phosphonate and phosphinate metabolism	0.0493387472380287	0.32053715725431
Glycosaminoglycan biosynthesis - chondroitin sulfate / dermatan sulfate	0.0419461428075996	0.323703717128108
Pyruvate metabolism	-0.0445448	0.333531068178859
Folate biosynthesis	-0.0277949	0.499263768099726
Other glycan degradation	0.0266003668165603	0.499263768099726
One carbon pool by folate	0.00672334084984771	0.862511268065621
Vitamin B6 metabolism	-0.00868822	0.862511268065621
Citrate cycle (TCA cycle)	-0.00417489	0.935972283015781
