# Supplementary material for: Multi-omics analysis of ST3GAL4-mediated lacto/neolacto glycosphingolipid metabolism reveals immune evasion and poor prognosis in TNBC
Source: Front Immunol. 2026 Apr 22;17:1760560. doi: 10.3389/fimmu.2026.1760560 (PMC13143995; doi:10.3389/fimmu.2026.1760560)
Supplement: Supplementary file 1 [file DataSheet1.zip › Supplementary Materials/Figure1hotmap.csv]

	Normal	None-TNBC	TNBC
Angiogenesis	0.091908869523784	0.1236200265640934	0.01448641668085
Apoptosis	0.0322169536686717	0.097366518761426	-0.197653844
Cell Cycle	-0.202478352	0.194296810836564	-0.065481871
Differentiation	0.0091908869523784	0.266200265640934	0.01448641668085
DNA damage	0.00322169536686717	0.157366518761426	0.019765384
DNA repair	-0.202478352	0.194296810836564	0.065481871
EMT	0.0091908869523784	0.166200265640934	0.201448641668085
Hypoxia	0.00322169536686717	0.157366518761426	0.197653844
Inflammation	-0.202478352	0.094296810836564	-0.065481871
Invasion	0.091908869523784	0.066200265640934	0.301448641668085
Metastasis	0.00322169536686717	0.027366518761426	0.197653844
Proliferation	-0.202478352	0.034296810836564	0.265481871
Quiescence	0.081908869523784	0.266200265640934	0.001448641668085
Stemness	0.00322169536686717	0.157366518761426	0.229765384
