# Supplementary material for: Multi-omics analysis of ST3GAL4-mediated lacto/neolacto glycosphingolipid metabolism reveals immune evasion and poor prognosis in TNBC
Source: Front Immunol. 2026 Apr 22;17:1760560. doi: 10.3389/fimmu.2026.1760560 (PMC13143995; doi:10.3389/fimmu.2026.1760560)
Supplement: Supplementary file 1 [file DataSheet1.zip › Supplementary Materials/Figure1survival.xlsx]

## Sheet: Sheet 1
status	time	Group
0	2887	High
1	4783	High
0	3628	High
0	3148	High
0	2086	High
1	480	High
0	20	High
1	601	High
0	2570	High
0	4824	High
0	2524	High
0	3341	High
0	2781	High
1	1638	High
1	904	High
1	871	High
1	2261	High
0	1390	High
1	617	High
0	3001	High
0	1217	High
1	1734	High
1	767	High
0	4572	High
0	3053	High
0	2293	High
0	4939	High
0	818	High
0	1381	High
1	1664	High
0	1547	High
0	3473	High
0	4996	High
0	2081	High
1	2593	High
0	1466	High
0	4270	High
0	2619	High
1	1047	High
0	1892	High
1	839	High
1	811	High
1	1185	High
1	1430	High
1	892	High
0	2025	High
1	822	High
0	2991	High
1	2456	High
0	2080	High
0	2315	High
0	2648	High
1	1050	High
0	1633	High
0	1780	Low
0	3492	Low
0	2289	Low
0	5150	Low
0	4143	Low
0	1632	Low
0	616	Low
0	2418	Low
0	1560	Low
0	2658	Low
0	1950	Low
1	1281	Low
0	618	Low
0	2009	Low
0	3884	Low
0	1647	Low
0	1632	Low
0	2034	Low
0	3809	Low
0	2011	Low
1	986	Low
0	3277	Low
0	65	Low
0	1422	Low
1	619	Low
0	3221	Low
1	422	Low
0	2125	Low
0	1430	Low
0	4815	Low
0	2569	Low
0	2219	Low
0	1081	Low
0	2063	Low
0	2527	Low
0	3351	Low
0	1879	Low
0	4562	Low
0	4147	Low
1	1066	Low
1	163	Low
0	4517	Low
0	3393	Low
0	3786	Low
0	3070	Low
0	1262	Low
0	2672	Low
0	2032	Low
1	1443	Low
0	2717	Low
1	1520	Low
0	1055	Low
0	1639	Low
