# Supplementary material for: Multi-omics analysis of ST3GAL4-mediated lacto/neolacto glycosphingolipid metabolism reveals immune evasion and poor prognosis in TNBC
Source: Front Immunol. 2026 Apr 22;17:1760560. doi: 10.3389/fimmu.2026.1760560 (PMC13143995; doi:10.3389/fimmu.2026.1760560)
Supplement: Supplementary file 1 [file DataSheet1.zip › Supplementary Materials/Figure2.csv]

ST3GAL6	ST3GAL4	ST8SIA1	GCNT2	A4GALT	FUT5	FUT6	B3GALT2	B4GALNT2	B3GALNT1	FUT3	B3GALT1	FUT1	ABO	B3GNT4	B3GNT5	FUT2	FUT7	B3GALT5	Group
1.49600208636544	5.12360826237823	0.588420820493567	3.35924002552933	4.45545216625924	0	0.0630887120192842	0.0976107966264223	0.135272179476252	2.15736714811149	1.23321317252031	0.0316774964507602	1.92295896423617	0.111298453402541	0.193960936897822	1.47581123714014	1.69777381955519	0.436375082244539	0.293370484204753	1
1.11310036255798	1.83402347647353	0.234991741248802	2.12730310578213	2.10658283052512	0	0	0.0945063386814923	0	2.05738095183789	0.471239495338241	0.0519984677970024	0.827331270612261	1.20564274194546	1.07203718077288	3.44905948035147	0.3959402178453	0.234746551744322	0.0213375829656949	1
1.82024024373485	3.11927316573088	1.04977015181638	2.97559350401838	2.92343445781053	0	0.0738202332916714	0.0824300999459491	0.0928839656784844	2.28759049552394	1.37912186515204	0.0978804340519131	2.14113846681616	2.47645945878856	1.24403458239369	2.06250168211147	0.870818418984031	0.498250867527825	1.18916037103638	1
1.4218561281309	3.5812307162325	2.17871464117544	3.61084177374441	2.1581754259302	0	0.0053281206952817	0.0794293150029151	0.471551665639338	2.84763618770299	0.787933893604076	0.00949050294745244	2.87999976384624	2.3909152664385	0.371949104138628	2.56318254127989	1.79688842324745	0.446256229889564	0.286526343087216	1
0.975556820823212	3.79704411480318	0.902652471196082	3.00694426397528	3.31546479178615	0	0.121943733510401	0.0156402903768822	0.0630887120192842	1.43317312404428	2.74889054264591	0.007339046008162	2.73337603511298	1.67973905761675	0.268434393576383	2.0963630675884	1.2231135885801	0.521653828266628	1.47674458407044	1
1.46194758214236	2.69113211957381	1.40528444883326	2.75356175109513	3.12016943519906	0.0154975693953256	0.398240905264468	0.173255383020972	0.00690836934217749	1.73785978792013	1.9076213759805	0.0655723115936221	1.53878645466232	0.439357178474257	0.0469799081444094	1.68234856099057	2.80167602925359	1.91146149920093	1.31440650755482	1
2.1753329741914	2.86322485334597	0.661567199527146	2.11948898519966	3.09127669436522	0.0127831846982896	0.0822938359514309	0.0427843980892395	0.0506061736907874	1.90677517538838	1.48599348892075	0.0200576523412535	0.846553489685281	0.22675512326982	0.39220749896897	2.05025789011695	3.81356573266963	0.4015212501086	0.26435627052581	1
0.650213105313581	2.06987398763198	0.34619102979907	0.614097304774179	3.04022614787775	0	0.0843364457233237	0.0787464470766483	0.0740943535738734	2.3487706378767	1.54166351215451	0.127897364486064	2.04264433740849	0.220453786049186	0.113567157047078	1.0245324503839	0.225398337340744	0.649385529181516	1.30795304620907	1
1.03857665145232	3.79001087801545	1.20125745684324	2.75478063190594	1.35462141483245	0.0264459803038009	0.0289934118795487	0.0297002342154199	0.00590295685823641	2.8626894238087	2.03477915804802	0.0207688650945719	1.03667915423045	0.180911663368569	0.133695032513075	2.10577863398864	1.42083269180158	0.828225360358885	0.300416627836874	1
2.47759962196958	3.04656090575774	1.66748343618049	2.54287709935414	2.04414927760678	0	0	0.0395595572557058	0.143654634526038	2.95585213217609	0.569782712424128	0.171206827418142	0.423309237242387	0.404903122145131	0.665119852093972	2.30111935315076	0.268314613175228	0.254714967976918	0.693498108722245	1
2.00733904600816	2.15853092476042	1.48516918005091	2.19905980549534	3.00221644017327	0.0142124448121047	0.0554733358984316	0.0318186258263571	0.022190239634066	3.29314973674186	2.63031227111788	0.0112093614203034	1.91552090075196	0.550703696247888	0.193582525081649	1.83947592149376	3.83819543925919	0.402394750500615	1.32630723488627	1
1.55615961299467	4.40150759746772	1.00389002743337	4.9045081827595	3.8926921631444	0	0.067087964801147	0.093695380233557	0.139338513601429	2.53126915988299	1.01156719931704	0.0600473836699389	2.43802664712394	0.124592825405823	0.161952158926742	1.74131596742751	1.02623349115976	1.66634758098704	0.28936234047694	1
1.73192178189262	5.25318754626523	1.42502954752629	2.30307931832755	0.733961663308921	0	2.09010818422309	0.024603367140657	0.0765590951316044	3.18920782316716	1.84819726695259	0.108223341173871	2.36801398411611	0.214373524436455	0.198494153639083	2.88283865576725	3.61395591260071	0.231923873293763	1.12320265869543	1
2.87517062174324	2.33654047892369	1.06163796868547	2.60743684729606	3.53740789958118	0	0.146133828893375	0.0727232310216205	0.430499386222592	1.23872572714613	2.60252814373553	0.00374613923289464	2.15318922238749	1.57560277696045	0.171847313573341	2.48034268421899	3.84681421347682	0.342327173106647	0.078336571121179	1
2.51533399381493	2.85381604740345	0.812539297917327	3.6851552523565	2.74723699918068	0	0	0.197236354918707	0	2.68407812857277	0.416083074208358	0.0825663510714117	0.807519792069884	2.37167037096268	0.18966644665005	2.14146548990236	0.45048545986112	1.64001929409009	1.92132206849061	1
1.34454447395471	2.62358597239971	0.795933147314963	1.73183491441663	2.16153300983547	0	0.767993717611875	0.187007566977033	1.18256518222108	1.07203718077288	4.61123140891171	0.00575926928868495	0.514803985571774	0.238909116698404	1.00187428553135	0.574053054041764	0.40805964807036	0.414135532984451	0.0546401305383454	1
0.677981733854701	2.40416742163711	0.828550346572094	3.24408026356191	2.32111995936539	0	0	0.169411951991355	0.0166389421137891	1.43866545531454	0.24379092506481	0.0434844976035795	1.04697990814441	0.466235562150405	0.0406820588030078	0.442120759298914	1.02764949465066	1.31434849693776	0.667755908410372	1
1.59292340835905	1.89001858748382	0.616639997171917	1.97738983893488	2.46456372009656	0	0.0284277045726673	0.153416242255248	0.0144981269993528	2.5210004679053	0.210513551800469	1.2539287746045	1.66448284036468	0.921207797124553	0.15224833075742	1.113967146	1.10097764772482	0.105946211905325	0.479334050682431	1
1.42857122208527	4.06710517898635	1.75296262523898	2.49922084954483	2.77726189156459	0	0	0.0373119306419666	1.7619234928106	1.99418143472659	0.431997289840723	0.034779158048019	0.584866317845632	0.0806576633452252	0.210014737709273	0.846232534168743	0.58928410667125	2.02821550713044	0.0217639742916567	1
2.30249453283044	2.44015490868031	0.795351365166559	2.38645229701046	1.78655454403719	0	0.0735460609151547	0.0673633671196102	0.0270124650625817	3.24968804538736	1.73539219891536	0.033229160785111	2.23942859386992	1.33279384840491	0.734048402827413	2.25220369615542	1.6425629555626	0.218223197154738	1.47653722581771	1
1.1202855775215	2.06353745612874	0.704517885416439	4.57688488234874	2.46487733809154	0	0	0.0514417113826102	0.0231843692482634	2.25441263661076	0.456701031008205	0.16349873228288	1.02892271059601	0.165686877029876	0.370945412576636	1.52521696940832	0.668845283021073	0.323773563691473	0.0508847400250935	1
2.21048238097197	5.82714577919867	2.66857301647589	1.96243797092299	3.9424488201673	0.0119249484797086	0.314174451089644	0.078336571121179	0.28581647180462	2.99559305611434	1.67658335818772	0.674370254302114	1.96982278967291	1.61254122819544	0.322043505874256	2.12842538902884	2.25743310300358	0.34255474547732	0.945832404535442	1
2.04005075915185	3.57102144219568	1.35704521296681	2.53226708137321	3.83189750362018	0.0107798387532428	0.100170319756977	0.23364268300881	0.00245049923482249	1.98830294687542	2.32267810132385	0.0617070847915972	1.60956586786181	1.23854231427915	0.104336659814736	1.7404095214582	2.53729606709084	0.684908482509296	0.684998222	1
1.76060419460902	3.82614167891604	1.9918256586977	3.91044486158127	4.36648308763215	0.01292617444427	0.0056155674069098	0.234623941363856	0.0200576523412535	1.97000692668076	0.618708512313787	0.0692897127155347	0.459536538097791	0.151209392884894	0.103933991056233	1.96971229618611	0.977389838934878	0.836893627409743	0.596935142387232	1
1.38813441881415	2.97035672226048	1.38636951908687	1.74204934011865	1.17861904253332	0.023752135898995	0.0666747627244601	0.176705738189114	0.00259451670845232	2.30562038061193	1.59105701874693	0.184089827056126	1.43055290956901	0.0611540632071007	0.950244433756749	2.54052329643822	1.50888496894846	0.123533772290994	0.929033478645856	1
0.528071164578735	2.81479649118215	0.702834822211592	1.76005058127387	1.75133517118188	0	0.152637739651112	0.325386414659774	1.48357074009156	2.65126987333295	0.917851803975006	0.0404015152842066	1.03562390973072	0.480885502644925	0.363114994589318	3.63300101151932	0.944708547626627	0.747945892744622	0.464772806334738	1
1.26333493599651	2.40835861561096	0.967094810502463	1.40686315797654	3.62940325189295	0	0.303926836480695	0.176195094863408	0.0278617753545096	1.68567108931784	0.91418179500227	0.284987846937843	1.79368783654075	0.859810564801295	0.249263286061193	0.502534285895496	1.29166249044784	1.20213558088985	0.769687121223036	1
1.82602978649974	2.77574590253232	0.515813357361978	3.22005129588012	1.93198555641425	0.0359053837421279	0.126179948823193	0.177726482932068	0.0321008431670241	2.98095753949785	2.96694720511653	0.103128316217225	0.995014096471404	0.772814687499194	0.255077682005451	2.27991696162368	0.295017665151298	0.406318970636192	1.66521083081328	1
0.618896412163088	2.70807684962172	0.363787841103289	1.07114482744211	4.31801308408765	0	0.0360461001568596	0.182565182221083	0.301938766965336	2.95715313005956	1.90045144518586	0.0427843980892395	1.74747333574048	0.802978987311316	0.0593552776164212	0.637749339154312	1.84277774529544	0.415758666522498	2.4465473866628	1
1.8545941516616	4.00460026514245	1.60373908590034	4.018518455	2.96890175193629	0	0.00489684321484746	0.285934807943873	0.007339046008162	2.04586229790869	0.0486547018403464	0.0340748202705723	2.15762584628601	0.379953597427636	0.185612862342351	3.08859957645165	1.89685307289671	0.589379995477964	0.0646069752973919	1
4.24156564887517	3.85480356958655	2.15163155163396	1.82370860563544	3.98651105572393	0	0.0810668804918885	0.115299644025547	1.25948341397357	1.22280456104526	1.78077202349755	0.0724488500696924	1.96032635712322	0.794103898559748	0.147957881387101	1.07155675141204	2.78377093277144	1.61889641216309	0.239886800795721	1
1.4032677223393	4.00704296961168	0.779721981207073	4.05326776479032	1.21169754451435	0.142609487298665	0.0585243118408003	0.0451633516032245	0.549718450671872	2.41640740896357	1.55669916745739	0.203389117367087	0.527770988753353	0.0972062459743658	0.654710488285972	2.21372054536698	0.643209717575819	0.139862368015641	1.20019044429998	1
0.566376800321125	2.49605323397472	0.0451633516032245	0.902189376272068	2.84713503962798	0	0.0401209172008775	0.0309716424120755	0.126312130328704	1.31132872599558	1.78563424445542	0.0776531856501614	1.81524750636067	2.71151693236044	0.810895481820967	2.85299758761332	2.18240627235047	0.187387707080472	0.087598617923621	1
1.66584752125555	2.85806058989965	0.804631843126968	0.355805638944072	4.09852904265655	0	0.015354834293464	0.00992040959306388	0.00389002743337184	1.62077406589451	0	0.331361267268299	0.642285683059577	0.119688174519196	0.260627908126699	0.33776817092163	0.340847077050414	0.303926836480695	0.0553345017510994	1
1.14860877020522	3.340804359	0.394623890161929	0.488412175995732	2.49541375848891	0	0.0723116400224266	0.0157829972409275	0.00317044288012818	1.45359659275458	0.662205499653617	0.0540843928423792	0.761200156099086	0.0343565966466416	0.535256710903838	0.28463257625083	0.464772806334738	1.34851571723545	0.0194884295913602	1
1.98323989526899	2.68088692071969	2.33925142745084	3.19418163129584	1.33262201375964	0.0123541304078741	0.00547185121005949	0.100439479280312	0.00547185121005949	2.50606871569911	0.666302128173095	0.0521376233351753	0.323427718060933	0.0485152099339396	0.74364421670626	1.9630671525929	0.535057594894842	0.506601942191015	0.500292176734166	1
1.95240812232644	4.33443240881179	1.90072192756411	3.15430776033908	3.59654162643965	0.00877370706601613	0.0381552010259688	0.113967146433002	0.0213375829656949	1.81770511022717	1.00050485491985	0.131457785479088	2.68205635137913	0.913645804481218	0.160274831408593	1.60492529819924	2.60048385792724	0.821955064701353	0.122076303695736	1
0.97144238931739	1.83118814924103	1.1598874787305	3.08178273131545	2.60357293832008	0.0119249484797086	1.56330458947008	0.0655723115936221	0.0496307677246004	2.93636468435112	1.99418143472659	0.0817486512341679	0.855670834440371	1.20470415949033	0.115565995921603	3.1562671630518	0.726133673181897	0.843662316291059	3.36161397717628	1
2.95845295578218	3.13417164409928	2.2274946508593	2.05415387176271	1.20720569	0	2.56037257943562	0.0862402758207441	0.0389979787975099	1.43722773891291	4.25796857556289	0.015354834293464	0.421586873162706	0.0712134896052646	0.4623664831444	1.39484336153086	3.84675405062994	0.0918013692176743	0.197613809691074	1
1.84647325749991	2.15814310351053	1.37406571822254	3.69098690899334	1.6426553678895	0.0985543072207295	0.204140716780225	0.0395595572557058	0.154712813782158	3.54318652456517	2.09916052406874	0.00791308164326493	1.24604318671981	0.937721025761793	0.26435627052581	3.33818192465089	3.87914700579973	0.106080260225132	0.466444406250493	1
1.56812941650049	2.88479326254353	0.895147484493446	3.77724084706654	2.0313599048693	0.0114956388378294	0.202386375334789	0.0569996303855637	0.0102069428692571	2.20720569	2.64818930271814	0	0.514400039036616	0.547548539078039	0.678883192919827	1.97243533512709	1.68504308947668	0.298306395806485	1.29701528841447	1
1.95642843312336	3.64040112933527	3.0064775640712	1.46205231879643	2.26537688252797	0	0.0103501881695673	0.108089491840297	0.058939854556233	1.7964731636047	0.509239781959866	0.0630887120192842	2.11296696495818	0.390667685559667	0.436588293660118	2.10614727971465	0.842295023327665	0.0688771408503078	0.0529722748139887	1
0.904503365820047	4.35994981094107	1.16491496955245	4.02591469875079	2.54344639046565	0	0.00963381939726868	0.101918959711072	0.00489684321484746	1.64154602908752	0.537942090749452	0	3.10592945498956	0.666393032369016	0.891808001035439	3.11707993786837	1.40283130244914	0.499271883169088	0.19269917799206	1
2.2183472092785	4.00296349587674	1.06667476272446	2.98732086592925	3.49840406594655	0.127237061924814	0.032947164099129	0.0472591754780128	0.00633393372205049	1.6564963705535	0.743988823190853	0.0829750272577682	1.35501626421955	0.183454754174942	0.464877338091541	1.22620022869822	0.840926433303148	1.1369788119635	0.136060106880266	1
2.17947920234734	4.04743369011381	1.76583174124062	3.37888612047114	3.16880246870228	0.0207688650945719	0.0137838154330997	0.0745054363636298	0.282617721481348	2.53473397275623	0.140647793154842	0.0874628412503394	1.46419774624886	0.337539842197424	0.323197108239328	2.19685880136636	0.905350899580958	1.56501218089822	0.0599089890186851	1
2.20015904962839	3.86105215679313	2.77540879963696	2.90334683498221	2.66063203595399	0	0.0109230271847919	0.159370846660203	0.0915305931206165	1.73699444777849	0.541514839460679	0.103799743157668	1.80463184312697	0.197488002405981	0.471967787661516	2.25616527726306	1.497535726	0.321235435016064	0.950319097751636	1
1.29419430975932	2.54767191699888	0.909811498708338	1.13422093976063	2.50517956668337	0	0.0346383179990089	0.0528331997629446	0.010636636108737	2.20113196690789	1.6520504655223	0.0611540632071007	1.81528850074985	0.483880253814105	0.171206827418142	1.00913214952379	1.83090430980206	1.38918130738824	0.289008145530796	1
0.834953869079351	3.02139088877371	0.479230561206336	3.80873512688975	3.29282591268578	0.0133550586690676	0.867105729502655	0.115832298652565	0.078336571121179	2.63904689356354	3.03121873061072	0.0464212112487104	1.59760268149993	1.29631056070809	0.513389677596841	1.95013243051874	1.46131900249075	0.367147374657944	0.912573225674848	1
2.11938938022585	2.67595138913593	1.58621229492397	4.22607688980434	2.27849034561648	0.0350607969051143	0.0904469802326514	0.0775164697020952	1.08460857531781	2.04246924243396	2.2384505991008	0.0183493098788918	2.12489054407396	1.9052738716282	0.264116021559245	2.44251891621732	1.96277110128168	0.246955265042952	2.65793720178184	1
1.18027518961188	2.33411056784475	0.704960470639681	3.42938832846485	1.29578178892526	0.0611540632071007	0.0538064436957938	0.0116387562468937	0.0343565966466416	2.09271486352265	1.7846296112803	0.14326279303862	2.35419824196331	1.14208662961753	0.261711328876685	2.79262633497319	0.780981940276025	0.362105136071087	1.10043947928031	1
3.30780736505447	3.39359467283056	1.67780137442943	3.38832732379875	3.89497293560575	0	0.0511632525821146	0.259784684682978	0	2.00992040959306	0.646347015351345	0.0978804340519131	1.48021341162807	2.15270263091575	0.16478627814334	1.4344547602324	1.22045378604919	0.98309393259779	0.591200672932376	1
1.71791216964443	2.8743248411981	1.83422578678235	5.00334137671281	0.909965066757969	0.0304067104260458	0.0399805976908813	0.124063396027078	0	2.60416623469425	1.87597660213846	0.0472591754780128	0.777198757149517	0.194465331637997	0.269392278940406	2.86811384001884	0.915023663700718	0.427606172781899	0.761710784363344	1
2.97149757090591	3.26425116652578	2.27420201371742	3.61618123133188	3.5241012977234	0.1764504391191	0.303576199696641	0.147436958817481	0.157819839478863	2.19855701479858	3.90636151042198	0.191436314605321	0.994290070038016	0.141694361964531	0.960882344685196	2.5392580899314	1.25296056347575	0.229341813043554	0.111031312388744	1
2.67068173945594	3.8317961886317	1.4846021943722	3.61787441135856	1.4658700122132	0	0.0227583975781576	0.0289934118795487	0.370052655715914	2.71806565833736	0.834063940804965	0.0162110331559172	1.36070138107983	0.119953717505568	0.284869433096032	2.799729743	1.49707580554596	0.0492125346325603	0.207767937572171	1
1.90288396292619	4.17709657735723	0.898866172083598	2.37303564925926	1.68270812235967	0	3.06830966182029	0.22909566135538	0.0134979917489773	2.84741570399677	3.6878109634618	0.117163075465759	0.992478412667457	0.457751868727393	0.113033665299892	1.48872065289528	2.11026300631827	0.265076777469813	0.314174451089644	1
1.51752767033727	4.40508698866684	1.98761192257843	2.15020220784545	3.77955390349489	0	0	0.158466295124796	0.291485685973561	2.38948421235389	0.222928180002613	0.0547790315196195	1.91203663709311	0.367818343606193	0.494876379945514	1.88518386632035	0.672108480031304	0.810977717124144	0.541316585366525	1
2.44214730651236	3.01176397233454	1.06653700239579	3.10410178336413	2.21493298564811	0	0.0172092900322231	0.106348319505147	0	3.49496595693751	0.057554246458089	0.684728987014086	1.09868904409133	0.00805655487105846	0.527270556877341	2.57630444747625	0.824319804876737	0.0614306004977481	0.250476552502969	1
1.11156554495952	3.73231262082065	1.53480866123175	1.64417931727495	3.34718373268066	0.0888200332985851	0.172487515510134	0.0886843715333915	0.0511632525821146	2.05276365720956	2.02080441653038	0.00403390128448972	1.63756387893541	1.62812032749618	0.31150311546827	0.815493455224613	5.01209037746951	1.6037865531233	0.543693838288992	1
1.65768573174278	2.72820352166743	0.998051045854554	3.15566828925823	2.34604915932459	0.0425042631289634	0.623305028247536	0.127237061924814	0.177726482932068	1.96225286525793	1.59411854324266	0.113433802604049	1.4541758931858	0.665028867637039	0.18966644665005	2.57123993120149	1.78316326606162	1.02098216056955	1.10507459410112	1
1.67545464774438	2.76489812281471	0.793354900511832	2.09808262905459	2.61908428754308	0.253263199259806	0.455333796677223	0.0486547018403464	0.699906932374876	1.71413559385633	3.83702487098872	0.0436244767470346	1.09781302941991	0.0606008295541171	0.796348562400585	1.40887486820896	2.43416115248586	1.1044037603492	0.180784391078699	1
2.4480022897858	4.17119081162053	1.64339445347989	2.16957229954477	3.0358702024938	0	0.0430644786649374	0.226385217270386	0	2.17184731357334	0.706287412243074	0.250112679692375	2.33491146126206	0.961030571854842	0.0640550644104434	1.22113466755704	1.49763791112112	1.15911246123086	0.288417627311717	1
0.603026890081518	3.20950015497964	0.399663303888018	1.62975294245713	1.39818616960892	0.0388575500203621	1.06322680199698	0.0219060767336222	0.0130691500195213	1.56832402026971	2.74088439751766	0.0896337361068956	0.734395308760167	0.612588406698718	0.245130531411833	1.37272927065972	0.730748629416213	0.354000718804498	1.28202458121855	1
1.23535944739095	2.45130344136043	0.458801941589014	1.74743036833646	2.74388114250645	0	0.0856965806792463	0.425351877456702	0.444455046113936	1.99591861884043	2.92643595758247	0.184597684155761	1.13789693238962	1.0064775640712	0.0433445048771692	0.630032633893767	3.90076056376451	0.129744605507819	2.59478738657447	1
1.36932688376277	4.22516693967221	0.415109632227579	1.81290889856175	2.32702621697059	0	0.0312540254705008	0.069152201869423	0.173511248063922	2.93542202979483	0.835600745019295	0.00705194251649002	0.863621339742205	0.735435526343577	0.272381578093046	1.80099305748919	0.527770988753353	0.0633648787584294	0.143132155555768	1
1.36888007332495	2.48601924098538	1.23670690199535	1.45122430212669	2.42926780088509	0	0.31521841136579	0.292074949977542	0.708937639626444	1.45932669154602	1.96654121241907	0.085968453862165	0.680144290063841	0.301821736339363	0.930321024506317	0.66393660635517	3.01456953870786	3.01181763304537	0.261350279020981	1
0.958508636436793	4.16521252447583	1.26783539209761	2.62954313829004	1.15218341905505	0	0.0367494764278683	0	0.0053281206952817	2.22413291005206	0.506297265471522	0.0739572999433244	1.22101089481839	0.0904469802326514	0.456070160781307	1.62718657448414	0.960956460173687	0.177726482932068	3.15814310351053	1
3.71212250765771	1.20745560507309	1.27709208250431	2.72170075598907	0.329755085744747	0.0110662014062054	1.03857665145232	0.187641078180683	0.851279308385775	2.1362242042724	1.6550311940872	0.0344974641994449	0.399553938384354	0.302172799740752	0.0760117385696413	2.08225976794173	1.49646234958226	0.0264459803038009	0.252657864194117	1
1.16330550125718	3.33589766535364	1.19893412424768	1.71883285695201	1.04292444517384	0.0412429822318813	0.0422240737629849	0.00776959414591767	0.015354834293464	2.12068370880198	2.33239286905762	0.00547185121005949	1.50994914630431	2.69855188231038	0.340733160587732	1.84651337415034	1.19314091914488	1.10198617278574	0.104739216216237	1
2.69784052709313	2.55880640086106	2.24810973709803	1.89441035660098	2.4243846715381	0.0241778143011653	0.161436265825987	0.00676478187842236	2.47798810810165	1.70265754339091	1.81044310384517	0.161823202945348	2.43672153479553	0.500802053057158	0.146655222119465	1.1666511809498	1.8133194549222	0.665665638370679	0.302757715638036	1
2.17641852355856	2.05481375467547	1.30841912707276	0.422771219320474	0.801489796289308	0.0119249484797086	0.0261626544896757	1.97269265400426	0.0211954245144897	3.10299399332333	0.0380146901867159	1.06832686143451	0.377068206384061	0.250961573533219	0.164271397680741	2.55173748046487	0.38404980679516	0.0840642647884745	0.0493519591352915	1
2.40506656021047	2.25682951541178	1.10487337672602	2.26008589249268	2.30538690647769	0	0.0177794125612347	0.162467867615304	0.0090604681563836	2.06371001285756	0.910655920763987	0.0965317426936287	1.58496250072116	0.236951758588081	0.368712483728331	2.46398857664599	1.16800012451782	0.421586873162706	0.331131922217202	1
1.47690008320375	3.52072395711559	1.81023743059073	1.92273067164279	1.27303839351112	0.0117818594599147	0.0510240030244669	0.00662118012237996	0.531169329758684	3.2637856138908	0.38404980679516	0.124195771587192	3.06660588420444	1.28759049552394	0.491391360034842	2.06039331222714	0.729095908137104	0.0556121566866925	0.0970713705439032	1
3.13500944135116	1.79713752167239	2.30771994930007	2.52541744813588	1.8949147479499	0.032383005311653	0.00719550140420377	0.363563593797189	0.678252230722633	1.69768487137298	2.36067329204347	0.330328927302326	0.793854275747309	0.323312417757903	0.487589248320862	1.13126021466086	0.709290635723358	0.183962834842595	0.404467196763089	1
2.03815520102597	3.14878771316061	0.593114696484615	2.53751972340334	5.21122640065802	0.0220481651801732	0.224781194395589	0.181166174269977	0	1.67364687225455	2.08093048767298	0.0385766514523232	0.957097397063733	0.142740172116082	0.228480098329917	2.52709536470292	1.09848693406636	0.96945444513574	0.359970888336751	1
1.65429804747291	4.5916195826226	1.03068920407114	1.34278228195613	4.14535138557262	0	0.0554733358984316	0.144437998368392	0.0506061736907874	2.70294561041331	1.35100634373385	0.0250287944915224	1.63686819070199	0.0958569239148305	0.29018845733752	2.21673421960013	2.53331415656679	1.01984422012829	0.0441842575440038	1
3.26575192608408	3.04330950457292	1.39769345523669	2.75047787844436	2.70210340662939	0	0.032383005311653	0.189919417901074	0.27667531650318	2.30299161561275	1.31289747289726	0.0666747627244601	1.86734299535976	0.553753688604747	0.373063498633161	3.31378277114491	1.20081819430592	1.0036022366802	0.0972062459743658	1
1.61593414313323	3.98738453958896	1.31411643114067	2.6022193095703	3.50488729807259	0	0.149779630575903	0.0618453070710695	0.00504061670053014	1.93583687368403	0.344601283036677	0.11009592910342	1.08127144554588	1.05269411130385	0.227248183780733	1.79809200072864	0.953972908052175	1.70562409400082	1.6583257511009	1
1.15930625464117	4.90403122771827	0.60293190406964	3.28113441333636	1.6873742836114	0.116897018288262	0.0294175468350917	0.0374525099396066	0	2.93591228703136	2.05102400302447	0.0519984677970024	0.792105705662905	0.375400928906357	0.214249170254514	2.22237181126008	0.268434393576383	1.01671024793567	0.893362210763871	1
1.20739313045834	3.13510797375544	0.419862450377524	2.38496156721445	2.32788852276664	0	2.12138017427817	0.0720371807728801	0.0957219222733257	2.72807288221299	3.48257726838508	0.0467005867416223	0.931683057059806	1.09281632719464	0.509645175721828	2.73911360990251	3.58846879439135	0.480471945227477	0.163627538589906	1
1.49026204879057	2.94221420585132	0.532865503106325	2.48049779603947	3.38653507018475	0.0460020465445205	0.0454429707611671	0.0260209707143701	0.00259451670845232	2.29045389446824	2.80426011563474	0.00460925325258967	1.67631254820553	0.0632268019969813	0.564231818450049	0.812949959455749	2.57284117365458	1.64006558253289	2.03579983742326	1
2.87093675188789	3.69315238072582	0.354339313378527	2.86929895122106	1.17114276316089	0.0368901105402659	0.0325240656921994	0.603691617115573	0.267595721851879	3.477042609	0.214995134614923	0.290660311811355	0.633570706757935	0.142348082144681	0.482745045382573	1.51687243824287	0.461633326550436	0.531768206911696	1.6421008051147	1
1.175684271	2.23398006585276	1.82195506470135	2.42701610248236	1.83260650939041	0	0.0489336451979224	0.0392787953513676	0.197236354918707	2.38045240672816	1.79526823427594	0	0.886198941486388	0.214622200648548	0.785090154994758	1.76030612151913	1.71017274827966	0.0985543072207295	0.353662044745063	1
2.19795972316774	3.50367947389435	2.00201836053431	1.15458320905307	1.81803247465809	0.0172092900322231	0.0447438212243978	0.156008221107128	0	3.43629511983936	0.166843964412491	0.576377014607468	1.68297773459012	1.37862259552723	0.299010149498923	3.02513513173031	1.11290026153255	0.119024103142275	0.327227467761286	1
4.52780225998275	3.13796249006763	0.557091443998695	1.81561641393497	0.817868801727987	0	0.0233263318600275	0.087598617923621	0.032947164099129	1.95861999129946	0.621149303569002	0.11290026153255	1.90865921699253	0.347098670622268	0.257252053239788	1.72076001294455	0.806365306122455	0.111298453402541	0.0727232310216205	1
3.0127116845104	2.57444064086413	0.781401682224489	2.02130204466611	1.82399386417139	0.0177794125612347	0.113300435833361	0.106616328987784	0.186500557644495	2.01674589952503	2.80182086049612	0.0683268614345055	1.67964899050217	0.200253231593687	0.793604609736322	2.11523304836736	2.86589902436105	0.236951758588081	0.0561673063004266	1
2.65193569903821	4.09744224764079	2.12849137851042	3.61333126469052	0.881821212725566	0.058385771000353	0.105812151129231	0.0330881693321878	0.0053281206952817	3.60459325705666	0.482228746110381	0.0277202583559274	1.61743954781896	0.338224719989013	0.898247056081868	3.04491864037528	1.59191872937568	0.0832474137479361	0.00662118012237996	1
1.7486329721913	1.55978546169799	1.57763426526733	0.592732094867074	1.52676995135482	0	0	0.0550567933689351	0.714047648777767	2.00007213294874	0.751292318641787	0.00776959414591767	0.518031492602169	0.237441347136391	0.299010149498923	2.96303014950119	0.353210355624001	0.566961242314489	0.437760393539927	1
1.65681667964932	4.43160958898367	0.405012082912592	2.56576775471017	1.56618193369816	0.0126401807787703	0.0492125346325603	0.0211954245144897	0.0223323000980564	2.54777061173928	2.21219577721203	0.0147837526270704	2.04460395064977	0.738119288782577	0.239886800795721	2.7235585614721	2.72250974184025	0.224781194395589	2.47006825474603	1
0.960437571778306	3.2980864023568	0.796182410720005	3.13073322683129	3.19830555372498	0.332622013759637	0.0132121114268512	0.0773797407970136	0.00676478187842236	2.56161941186091	1.21710660808339	0.0196307563355084	1.54245617453681	1.11229979187891	0.287826867285081	1.5609594583376	1.48784646364735	0.748890542645915	0.287354085029207	1
2.72327458143482	1.869950348	0.536351357995484	3.5198941066234	2.39648833344054	0.0251705757349061	0.0166389421137891	0.540622481412367	0.209765265974104	2.50327240007709	0.402067249827825	0.024603367140657	1.8813905399555	2.3928669162308	0.127501219215837	2.59251683685943	1.30597052098439	0.301119353150762	0.611361263919751	1
0.766467953031591	3.26662165183926	1.31996469421647	1.43956994966274	2.56201035302097	0	0.381837083906047	0.0430644786649374	0.890874670877777	1.50339962298398	4.01631802229467	0	1.22761786861066	0.150039692774153	0.808261474053946	1.01356945297894	3.50194861635368	0.332049083748974	0.220577606590899	1
2.52814619877729	4.30823708215598	0.996967154810942	2.40659108996493	4.39313471842336	0.0109230271847919	0.18966644665005	1.34834574511348	0.026729250487489	2.66559742637671	2.54210943833194	0.219214995795424	2.01834930987889	0.661658402551539	0.180784391078699	1.50989848898796	1.77513484552345	0.138290233779912	0.156526058528656	1
2.01049341924845	2.99240589903165	1.7083196885516	2.35876195342774	2.88508622529017	0.026729250487489	0.0636409926426959	0.0299828662157143	0.328376934032666	1.55655203625122	1.7813177436039	0.02091106558169	2.07566953523283	2.08103278349601	0.283092058175047	1.55743459849788	2.1847563528434	0.153156788061421	1.99758145971309	1
1.12941491446205	3.47781977695481	0.728486533242769	1.8608833630469	1.4669141949685	0	0.0243196791954129	0.303225477672089	4.50978450352227	0.843983844048327	2.1339251405235	0.00547185121005949	0.56120392076992	0.200378797984026	1.22366967138825	0.532566323267512	0.697951699469213	0.515611539492041	0.0154975693953256	1
2.185359135	2.11779476468684	0.895612844975162	3.67412163263239	1.50207595604579	0	0.0629506088228079	0.219958397584918	0.0114956388378294	2.07857567957992	1.6526929891713	0.016781550233402	2.16934780797957	2.90817882785361	0.197488002405981	1.46304693796088	2.28371438850583	0.442333123329751	0.743816530237774	1
1.72818174924652	4.34683636436575	2.19301472118811	1.84607202963046	2.86282825795604	0	0.376512661288479	0.307894775512501	0.0224743465748992	1.99247841266746	0.433707277495855	0.0728604019312449	1.06301966207355	0.264116021559245	0.534260855931674	1.70478345284303	1.21493298564811	2.37292424638738	1.4774701033419	1
1.8103608380619	2.9021314789532	0.543792805535877	3.54099436434601	1.03372252239065	0	2.33362409412283	0.130799110838194	0.104605043229311	2.9630671525929	4.17605144385659	0.00762609237617795	0.351741388547289	0.185612862342351	0.221320306757051	0.452279135134776	0.115965431586807	0.0231843692482634	0.12234140752612	1
1.34346467615453	2.6438331064694	1.92295896423617	1.7328769790775	2.41475795003246	0.0109230271847919	0.0614306004977481	0.29018845733752	0.00245049923482249	2.00737492992765	1.05359794668829	0.0465609057577412	1.61263558365923	0.0758748669751276	0.197739606006356	1.67482218396182	1.79427028977623	0.784587736378888	0.475811237140141	1
1.60819419239216	3.48550411233446	1.63816653749823	3.14107305330262	3.96846866099018	0.0540843928423792	0.72194131268466	0.111565544959518	0.0122110839508744	2.34837407519116	3.93638353116119	0.0938305716351355	0.385927956594824	0.680144290063841	0.327687364176047	1.75180646513365	0.739588912644274	0.980537192445043	0.318692833148335	1
0.87334075155619	2.72831237884361	0.262312877916334	3.07720881144112	1.64574776506614	0	0.087191249562623	0.0405417938628468	0.683741362402608	3.48398341030057	3.03294716409913	0.0170667241898334	0.370722275148167	1.07942931500292	0.452384576029461	3.20327947639702	0.473319355917436	0.369271040025094	0.0829750272577682	1
1.11450029316519	3.47793631599449	1.34845906208647	2.23976462651095	4.0331851024362	0.0149265442381028	0.248413392050818	0.00848688896549116	0.359970888336751	1.84229502332767	3.44738082887331	0.0117818594599147	1.5842409728037	0.436694887552877	0.291721420457891	1.27148543852706	2.85648777949568	0.420185936691721	0.53953107147415	1
3.78177934559303	2.76457970566259	0.579952468831295	2.70509321973489	3.82367803887527	0.0159256899902542	0.0277202583559274	0.176960992089442	0.0315363532680532	1.6833820584867	0.779301750205619	0.0247451901971378	1.34391942636819	0.0950467245070402	0.827900300921721	1.28912622017512	1.61395591260071	0.855431641031734	0.0394191831333972	1
2.28676288924956	3.2834180742095	2.13474665536849	2.37992588074241	2.59781718206395	0.023752135898995	0.294194309759318	0.147176426980946	0.0159256899902542	2.66231945210744	0.259664183948652	0.121413330915865	0.815083517154372	0.809167456754332	0.842938616731921	1.85067942686489	1.22237181126008	1.92675853198647	0.584962500721156	1
1.50979716901876	1.60426113947611	0.0994972011701899	2.42846402625798	1.02147972741045	0	0.337539842197424	0.20163386116965	0.0422240737629849	1.79643163106569	3.47965740745574	0.396488333440545	0.316261616759576	0.158854029516618	0.761200156099086	3.20950015497964	3.06539997747876	0.16928366111573	0.0454429707611671	1
1.69559300881759	4.61907841680777	0.535157156334507	1.3356547501136	1.48480839676531	0	0.221320306757051	0.0464212112487104	0	2.80256547730794	3.54235711555291	0.0563060603318765	0.302757715638036	0.152897287198972	0.453227825876447	2.82905799101771	0.0781999199213715	0.0494913701651037	0.0260209707143701	1
0.504772915975054	2.81407867632139	0.461214212583979	1.34232717310665	1.4672273024806	0	1.13835577358871	0.025312343046069	0.40261304298717	2.24586070184035	4.24052041390529	0.0522767654523578	0.504671235385739	2.87905876067441	0.499067737839628	1.95717170724639	0.364572432295856	0.202762485275887	0.383386346199016	1
0.933346019147923	2.44916515681218	0.628633634164697	4.03667036371475	1.7995847013697	0	0.0346383179990089	0.221444052954399	0.959176636724895	2.08820945487053	0.916400208238547	0.0103501881695673	1.87668392117905	1.6873742836114	0.75779134113757	2.23857288470964	2.16751850373522	0.339821504923343	0.0915305931206165	1
1.56257214540658	3.29210440686076	2.51563676826979	1.90226656908307	0.969896447296332	0.00791308164326493	0.017351841787775	0.0738202332916714	0	1.71830682186701	0.435308552262582	0.00920382732983974	1.66943501765806	0.614285806119046	0.877430159697745	2.21328506173771	0.321235435016064	1.1497796305759	3.34932281145585	1
1.10634831950515	4.11626493577721	0.534858451400718	1.26369548957408	3.72135078372278	0	0.0356239097307212	0.0274371827068511	0.0144981269993528	1.78960406633158	1.79227232748452	0.0127831846982896	0.953674984449487	0.275603079336849	0.943883829119056	2.34995967231836	1.18301003676225	1.4950811191839	0.212507085294479	1
2.41581273953616	4.14936505952875	0.275364696150436	3.41698832644699	1.44174904700924	0.0090604681563836	0.00805655487105846	0.065296567127781	0.0302654428576696	3.13884722727335	0.432638772750753	0.212631589720954	0.263995882071239	0.289834465177509	0.108089491840297	3.80334071136506	0.25180996817154	0.366252263699564	0.241107974934054	1
1.81934119005877	6.03534678010438	0.761029906507091	1.97980586225202	3.34619102979907	0	3.1323629723653	0.114500293165193	0.0093471722592526	2.43749409080897	4.52639438318488	0.0648828515848544	1.30777822705819	0.195095577177218	0.480161699348165	2.34502727986284	4.39430834156462	0.4971269151037	0.11169907219742	1
1.428999926	2.77165320774636	1.25531944070579	3.53261619088269	1.83353781595078	0	0.0150693217176482	0.103262626606085	0.015354834293464	2.21741685841058	1.30416054700136	0.0532503847022502	1.50558610280185	0.327457434294153	0.500904006701304	2.1413346895631	2.2325686669337	0.488412175995732	0.598841578133285	1
1.54201035553661	2.15072213308598	1.41483911507149	3.26648672875681	1.48902906385044	0	0.00805655487105846	0.173767067736707	0	2.45688498287115	0.227001674589037	0.0318186258263571	0.908582365478814	0.323427718060933	0.148088082645336	2.92546780139514	1.05540392049481	0.44020807501375	0.298541018516531	1
1.40168507172246	2.29384129926674	1.10198617278574	2.6118333654459	2.73913521797004	0	0.0236102151826453	0.144829520838809	0.106884288691543	2.79890073861797	0.609187604870425	0.0824300999459491	1.41316077559081	1.26705631817869	0.236094578637878	2.7308355623222	0.919073068565909	1.02637515406648	1.93496933673642	1
0.601506362923164	3.2220007795287	0.188527526774402	0.399553938384354	2.27941186311069	0.0469799081444094	0.126840735277693	0.0440443327060212	0.182565182221083	2.88362081628567	0.759326304678515	0.0429244451738409	2.61258840669872	0.530570203902529	0.345282817593508	1.13099674480835	1.61687520512863	0.0189189821630517	0.360532838657761	0
1.16143626582599	1.91195996528692	0.96731619026928	1.91513842592446	2.96486066424585	0	0.0821575590854259	0.237318965574551	0.101784524166932	1.4311950348899	3.28999672236618	0.0287105859541401	0.547745938687144	1.04376444231017	0.526669809402123	1.1597583380563	0.277270659655642	1.41267314980951	0.044603950649768	0
1.45675359107674	6.43651500579005	1.4239545940149	2.4392241805446	3.31119792005607	0.0915305931206165	0.0675010485665715	0.107821755912854	0.0368901105402659	2.41862174713067	3.16989294119629	0.0990931792191091	0.843421123439057	0.490570130446201	0.656542133349994	0.782995588813533	2.88086181123665	0.0735460609151547	0.297250121171707	0
3.09737482253254	4.27387390816062	1.48537530142724	3.20269980709445	3.43313305456173	0	0.0990931792191091	0.929033478645856	0.469156631999643	2.4324784287616	1.24543481400231	0.281549893366642	0.743385707813666	1.04040151528421	0.0731347046302154	2.57775509703377	1.01342652697914	0.376179231517521	0.822281466295707	0
1.6206802412243	4.85508773101409	0.623211368037753	3.04087490083152	1.94931080764125	0	0.0350607969051143	0.0665370023957913	1.95266903783751	2.00733904600816	2.70586734610249	0.0104934192484527	1.30088514940984	0.0961268893050061	0.253263199259806	3.10166688278872	3.65226849669302	0.181675061414897	0.0586628393785599	0
0.649201558887861	3.43935717847426	0.512075148994836	0.411968510360133	3.10001889545446	0	0.0328061450832415	0.0350607969051143	0.118492625869405	3.30667054689641	0.78985442555839	0.00489684321484746	1.38161562484645	2.71620076139864	0.0961268893050061	0.804631843126968	2.60255189747166	0.568032104771279	2.06853324081271	0
1.05422334733715	3.40120720667637	0.168642035558839	1.04586229790869	2.48220292629596	0	1.39363585562436	0.0686020273786715	0.309176187478514	1.55473618322246	2.55647846502089	0.066950243924627	0.841006974547601	0.970780045572852	0.0641930619274924	0.371056968350199	2.18751439819282	0.115166449634935	2.07898548761891	0
0.862590248380162	2.05453594602551	0.258699815569903	0.944558633869451	2.86496857902246	0	0.00662118012237996	0.122208861700229	0.0133550586690676	2.87209984209296	0.0571383043935418	0.0408223101073411	1.75257734147627	0.371726121906207	0.0328061450832415	0.342213373458323	2.06987398763198	0.234133395612482	3.59527687889901	0
0.642008357257123	1.43797340033802	0.061015774681628	1.4571214579501	1.14398108782114	0	2.25253676669618	0.0553345017510994	0.64505601299147	2.24309018093107	3.22564512061895	0.00489684321484746	0.434881719407135	1.24147412570144	0.180784391078699	0.261470639012782	2.77156870000454	0.12961273813047	0.0396999177209514	0
1.03920859633713	2.93789047881379	0.0919367382105852	0.93410127779824	3.54905302933729	0	0.41662359163287	0.0599089890186851	0.28699939663384	1.33845294035505	0.960585844650059	0.0281447677133787	0.778797311374994	0.496002086365443	0.121811151141987	0.308710351168077	2.11653110953612	0.138290233779912	0.241352085770659	0
1.19585150857564	2.79427028977623	0.230448976207506	0.725348533004212	2.89233273402706	0	0.481505616577055	0.0904469802326514	0.511063157482459	2.97995215795167	0.943808831326255	0.0427843980892395	1.923909795	3.42867840994823	0.0939657503694475	0.561594974520607	2.8468342672016	0.452700852483844	2.15571685585502	0
1.21797514092289	2.71413559385633	0.231309516072501	2.08732705179748	2.59206229778748	0.0109230271847919	0.0378741656611201	0.0122110839508744	0.427606172781899	1.71391572110716	0.502941568004458	0.0295588974491164	0.473942729846573	0.535356258603784	0.0745054363636298	0.593114696484615	1.19187844254636	0.195599575449904	0.236339539168374	0
0.785843455007116	3.11340046206718	0.113033665299892	1.43978268947598	1.90180335025074	0.0152120850685033	0.0199153677076859	0.0422240737629849	0.14522093708563	2.0642620557364	0.283329168051641	0.0119249484797086	1.33571191032046	0.168256923208582	0.0524158941511385	0.382390582873469	2.26954189109465	0.296662967591957	0.334110567844753	0
1.26471656897702	2.51424852992186	0.726744042493001	1.21692042585688	2.11919014964541	0	0	0.177471364444951	0.151858816727005	2.52403859393469	0.688404188397458	0.018634174139051	1.14834844991565	0.408929199842869	0.0750533646045073	0.603786553123299	0.3426685182025	1.0913274776911	3.08754770316859	0
0.998628788282414	2.92598043560185	0.353887836284907	0.52697021440912	2.61105431506248	0	0.00676478187842236	0.025879273023259	0.521050736900963	2.68582804657398	0.141825129700028	0	1.74105704097396	0.433600462625862	0.0467005867416223	0.382058508976068	1.06763871687536	0.683202372966368	2.00999204824744	0
1.19143631460532	2.54156439872765	0.478298821705112	3.14287084509664	2.02023548840199	0	0.709290635723358	0.225151511841273	1.60007941179214	1.58308577703313	0.754288926729684	0.150949541471927	0.972104429118326	0.925467801395141	0.141301987625258	0.645978275402784	0.33388165946809	0.23915359984437	2.35106289894039	0
0.833011499158362	2.50898635299916	0.118359725953057	0.576280257621355	2.69686184060613	0	0.0180643893603616	0.0381552010259688	0.22650852980868	3.16740610241417	0.0349199843491595	0.026729250487489	1.87247419705121	0.133563525741106	0.0821575590854259	0.556895319060806	1.19880843205028	0.228849467661798	2.76551353010343	0
0.826029786499739	2.74996325816927	0.167614840755111	2.4716817166649	1.85941302958595	0	0.0497701518163845	0.0321008431670241	0.465190887925982	2.06983962506863	0.154064673674717	0.0223323000980564	0.6959938131099	0.356594581996132	0.0447438212243978	0.32077347694587	2.80033047292464	0.0806576633452252	0.0812032604173943	0
0.82984955984469	1.95229628694641	0.315102453077668	0.904503365820047	3.50286521136663	0	0.0119249484797086	0.0152120850685033	0	2.69278425663401	0.2841587458694	0.0625362198953893	2.42096739596325	0.231678161798511	0.147176426980946	0.157949153783694	0.4743581628754	0.24000896473507	1.25972443557391	0
0.393965275660243	4.38045933342097	0.418027989926524	0.147957881387101	1.36932688376277	0	0	0.0622598944701261	0.0124971626829022	3.11290026153255	0.0180643893603616	0.00547185121005949	1.99924238621251	0.0927486855395238	0.393416200471545	0.262673686981836	0.720366031318807	0.20526738223451	2.112066208	0
1.43807989194471	2.43496176018725	1.03111284085025	1.60677384404868	3.12025239495486	0	0.319386714544103	0.0368901105402659	1.1049404523027	2.2461344205044	3.22590728160623	0.375845724667824	1.29542916670396	0.942683396335966	0.783749983007175	0.620211026324114	2.81551394907077	1.01628236012999	0.236462003838104	0
2.12994238397696	1.85913468974394	0.782995588813533	3.46894818018005	1.56554843533357	0.00719550140420377	0.0798388806666704	0.258338011169037	0.267955212291271	3.04882904775905	1.45053824685884	0.0223323000980564	2.05938989080583	1.28942136451462	0.32077347694587	3.25034011095366	2.47521461587823	0.0425042631289634	2.86457246275713	0
0.961845549175257	2.48349335128439	0.340505300673985	1.13520649943067	3.40932304300887	0.0150693217176482	1.34306665209895	0.121811151141987	0.0878701329410572	2.22459600002112	0.751549414791606	0.228726355058498	1.11816035312078	1.53191788736428	0.0833835877100825	0.609471311411451	1.71655198504929	0.0532503847022502	0.422771219320474	0
0.639139531380428	2.4633870450544	0.748632972191298	1.45675359107674	2.85648777949568	0.0328061450832415	0.151858816727005	0.183454754174942	0.0219060767336222	2.05547333589843	0.356143810225275	0.106348319505147	0.748890542645915	2.34130265297301	0.0639170536923114	0.500292176734166	2.03442703214237	0.744505578628611	0.468843942974637	0
0.437973400338024	3.58125482322536	0.151988666422506	1.34323724728342	1.74661374442545	0	0.296075574952888	0.133826527298828	0.093154487907083	1.64482535523907	2.03530718581175	0.0385766514523232	1.15257284546758	0.141432790929296	0.0848806535912965	0.243669080966863	3.07734555654592	0.221567788538409	0.75745001623129	0
2.86048612337236	2.48083381445042	0.317419849834702	2.09868904409133	1.86500818466783	0	0.724301014322585	0.088413009726725	0.198494153639083	2.29051287386569	0.250719083400555	0.058939854556233	0.978195629681652	0.510455621661764	0.0149265442381028	1.19792827991507	3.52867132892528	0.526269172065228	0.0764222754586024	0
0.632361289596567	2.60442720782333	0.19484351199952	0.259784684682978	1.33856703700115	0	0	0.0508847400250935	0.0116387562468937	2.81081324183002	0.204516369702772	0.00518437585972326	2.56905355070524	0.228356954201048	0.034215715337913	0.286408055460299	0.854155272651317	0.43349363984688	0	0
1.07265464067569	2.40059257608819	0.422233000683048	1.18681745935711	2.65981041662132	0	0	0.18966644665005	0	2.67976157351685	0.045582760019635	0.200002066021868	1.35912755222757	1.06108492060131	0.0977456216385189	0.694479078962469	1.15094954147193	0.792189018979181	1.38144950823982	0
0.913109614754787	3.02384082925766	0.930093894012149	0.911346444103572	2.4046579303256	0	0.0357646536009747	0.105946211905325	0.176705738189114	2.59117673156146	0.334568275666133	0.0553345017510994	1.30182173633936	4.0798644746605	0.044464066513246	0.630871383012576	2.32573179112255	0.174406418529749	3.78087698570473	0
0.831553003626337	4.55544807366128	0.800496147596486	0.455228571117139	3.7310637362805	0	1.68728469191784	0.11009592910342	1.5935928058646	2.12660949444404	3.18143654291561	0.0585243118408003	2.43765387834619	0.235604532763299	0.251688799478663	0.352871495953414	2.33662616576354	1.35179791494717	3.48622524095587	0
0.790855428228827	2.99329394002476	0.389126226924704	2.23673751134221	2.44495854447557	0	0.0467005867416223	0.124725152398888	0.0305479641629666	1.69612738980005	0.159370846660203	0.121678556588252	1.36367572180726	0.797843067065541	0.0399805976908813	0.74226496704013	2.41656954900242	0.329984649758421	3.1122831085982	0
0.97995215795167	2.72261902946773	0.672561118644777	1.58539524432513	3.39563866548085	0	0.307195343513885	0.144307467263042	0.812621439577092	2.24704644116918	2.42942850208725	0.0518592988352499	1.33485426933163	0.779721981207073	0.125783331627324	0.255682002812213	2.86589902436105	1.05137210172103	1.77104041443678	0
1.05776217252905	2.42562043073104	0.274052884078258	1.749577172	2.21664110745848	0	0.0777898886436676	0.0896337361068956	0.139600464585515	2.54784462836402	0.998267726378763	0.0268708647247452	0.488103633123577	0.418459837580991	0.0263043243519085	0.782995588813533	1.09315448790708	0.230080016218908	0.992913417959729	0
0.589763486984977	2.6148511624221	0.151728955343337	1.21890513195676	3.16647444014237	0	0.176705738189114	0.0243196791954129	0.0116387562468937	2.16710096896308	1.35901507015665	0.0337929888493031	2.17264752161476	0.0708014676002111	0.0190613650934302	0.165944087770598	2.94339627376167	0.0615688492680028	0.62657931078201	0
1.01955959471856	2.69356501424978	0.66893602711903	3.42033417701515	3.44953496347829	0	0.0162110331559172	0.0912597661926783	0.0287105859541401	2.07843905102752	0.983166915779335	0	1.27982783944088	0.192825403552391	0.486868801344148	2.4737349684636	3.56919941253442	0.337083076310787	0.352532556672896	0
0.884246239527671	2.54853526713845	0.802069108804548	0.926303111861394	3.28192075659608	0.0213375829656949	0.815575428862573	0.196732928222195	0.412076938832687	2.46383167953965	1.9536004939349	0.342099564832784	1.57293816155653	1.53186799560555	0.604735569761183	0.821791836207556	2.12604775520594	0.203514411130758	1.69505842982458	0
0.559834397303065	2.27536469615044	0.808014289089598	0.541514839460679	3.22720196651556	0	0.0798388806666704	0.146394549060505	0.160016607845905	3.49067280971324	1.10996225339882	0.0668125098999018	1.84116804354865	0.672017935264532	0.032383005311653	0.947778351658811	1.64399468185114	0.208517259805544	0.044464066513246	0
1.0895659450658	5.15344461722708	0.476951912523897	1.38901605968851	1.75817523515619	0	0.0179219079972623	0.015354834293464	0.907659827853289	1.93334601914792	2.07255174904202	0.0159256899902542	0.551885103471725	0.204015477399888	0.185359134758002	0.971957335415009	2.70527019952975	0.0483757045389763	2.63273352595054	0
0.994000357693875	1.18783107730836	0.260989138786072	1.8050447613704	1.19792827991507	0	0.0187765851791836	0.13842131042025	0.284040263954096	2.20720569	1.0611540632071	0.0699770704115563	0.578697237648704	0.353887836284907	0.0958569239148305	0.565499693166199	0.96080822538898	0.0255958358826835	3.23107906464941	0
1.03266511228183	1.95873133756784	0.406645507672003	0.350723534441022	2.67964899050217	0	0.0119249484797086	0.0939657503694475	0.00403390128448972	2.53816564694119	0.359633613048041	0.055889758196283	2.25996541691508	0.198494153639083	0.0119249484797086	1.20739313045834	2.59700667921068	0.330214177249302	0.147957881387101	0
1.0888878593977	2.71338788974999	0.178746505981816	2.0195951759658	1.44673263765657	0	0.152897287198972	0.157173094033464	1.29278174922785	2.38490632540709	0.504874589398464	0.0761485971800829	0.937419726738949	0.484189701148267	0.0848806535912965	0.77568270173906	2.61036934756923	0.119422582647884	0.344601283036677	0
1.09740853548056	2.39248229279104	0.648925559453121	0.823504815000307	2.75152799186228	0	0.0518592988352499	0.296662967591957	0.00331438850667701	2.1742146430405	2.94009155920533	0.366811773127127	1.03386345186628	1.46168570723632	0.269392278940406	0.981195072798348	1.21088754922081	0.137503523749935	0.626672752605993	0
0.931002201518053	2.57361689436603	0.683920980809325	1.62321136803775	3.47092725747513	0	0.11410045158818	0.144568517664712	0.018634174139051	1.51561153949204	1.50639883152745	0.0519984677970024	1.33170521649889	0.568810414880324	0.0792927672728535	0.168128529576949	0.641268561053033	2.13346488779486	1.89270187620217	0
3.04194382997017	4.13509155215538	1.76421874791166	2.61793316664953	1.72211623781866	0.142217361803823	0.0415233621843504	0.174662079533588	0.253868280441719	2.48488571506505	1.29572302453997	0.0207688650945719	0.303459301828336	0.0578314745605733	0.404576190457916	2.72800755804936	1.14221736180382	0.224534263279729	0.195473592387265	0
1.25471496797692	4.04448155277207	0.146394549060505	0.476744584070441	2.1992483068402	0	0	0.2644763800077	0.00949050294745244	2.27232185276999	0.0739572999433244	0.0250287944915224	2.02460336714066	0.57898700333258	0.0187765851791836	0.810895481820967	1.10023761434574	0.193077821546367	0.564524503835511	0
1.23480785302717	2.29542916670396	0.444242994222485	1.76786663217663	2.32817584353571	0	0.231555290356041	0.212133507533756	0.0166389421137891	1.78408514273476	1.92766894117163	0.177216200836063	0.886042822555288	1.09146289115477	0.0832474137479361	0.716156852429606	1.77606186497528	0.36513259345253	0.336854639125465	0
1.04600204654452	3.26602189708742	0.439569949662739	1.32481060342048	2.6416847430957	0	0	0.0599089890186851	0.709643545470932	2.78707718010585	0.0900404154727707	0.0047530553998195	1.2417181745967	0.191309967445729	0.0772429989324604	0.473423270279197	0.174278571036122	1.00331438850668	0.309176187478514	0
1.23933693501872	2.16800012451782	1.28504705021425	3.91744130330716	2.55971205517797	0.0292761823706321	0.01292617444427	0.0963968041871571	0.00977712161152991	2.03710103600777	1.387362541	0.0172092900322231	1.10574511606935	2.40623732482784	0.359183789974511	2.14270750202152	2.52907129982911	0.951513196451756	1.39988201002667	0
1.72150390703571	2.73645334649735	0.777198757149517	1.0818168105917	3.85491325255944	0	0.0389979787975099	0.311968051031716	0.0637790297705713	1.49707580554596	0.401084301505006	0.0305479641629666	1.2939001403476	1.24061962931176	0.0768326955573986	0.976510280888498	1.54384228661354	2.1003385503437	1.53744517515163	0
1.04117287872882	2.16121050457171	0.484602194372203	2.23143240844797	2.02687086472475	0	0.747258485922378	0.246712100531861	0.143915803071445	2.41988941034091	0.356256516372818	0.516721188566064	1.35377494493222	1.50263611720246	0.0542233473371544	1.19010911723394	2.77633564312982	0.286881147788162	0.53605290024021	0
0.981195072798348	2.13438524646782	0.372283512880528	2.18884398360536	2.83895176695194	0.0156402903768822	0.0339339114419318	0.158207747625736	0.0309716424120755	2.2282030092571	0.565889584403189	0.0890913185646892	0.720541147546599	0.479541007366316	0.0865120465742818	0.403049528896524	1.13132607460659	0.037030730944967	0.412510571249805	0
2.21695145789656	3.26187677986808	0.128029388740641	2.29557610310383	0.781989115864704	0	0.188274311321204	0.0817486512341679	4.0800606801968	1.79543449126729	3.35056796569599	0.105812151129231	1.17530103390024	0.0784732093786936	0.278460609443402	0.742092468081248	3.32290879411521	0.0657101640652657	0.209266193050026	0
0.742868551024443	2.60544692278624	0.667120059806582	1.44063333516153	1.88291689090411	0	0.023752135898995	0.151079473028812	0.0593552776164212	3.12627908608768	0.867105729502655	0.0254540964277491	0.712375672880673	1.41088377719558	0.140909506541662	0.538637485170643	1.4995270242151	0.148999162587764	0.52386300882635	0
0.805540107312055	1.98688417082727	0.383496944155365	0.728225293759776	2.22218630732211	0	0.00460925325258967	0.141301987625258	0.286881147788162	2.21862619758779	0.184216808092241	0.020484422065084	2.07768736261293	1.54418860664697	0.22650852980868	0.376734904998522	2.51078473532224	0.40610123821186	1.61503956530071	0
1.04082231010734	1.57744091338861	0.892429885862521	1.67883813334175	1.59402296887754	0	0.179893170533548	0.186246986145312	0.238786859587116	2.62545753657331	3.51553585051161	0.031959741397545	1.39220749896897	0.240253261584505	0.206518201665115	1.79202238753514	3.22544461242105	0.456911259794135	0.196229325794221	0
0.800330472924636	2.83159353730734	0.323427718060933	2.25074939689619	2.57281692566028	0	2.43464157041933	0.0187765851791836	0.175811993721731	1.87247419705121	0.315102453077668	0.00877370706601613	1.49333990881351	0.150559676575381	0.0764222754586024	0.258699815569903	2.78007908134205	0.437440824363543	0.0461417816447206	0
0.760689347038791	2.74463473857208	0.400975043673087	1.58678875805399	1.86056558005801	0	2.67179154848281	0.162081103382375	0.817623257511431	1.43001758672766	0.912113304824806	0.0119249484797086	1.51101253926794	2.43266549501644	0.0133550586690676	0.341871920644401	3.06894591102173	0.530170648394639	0.0169241442578214	0
1.18014786115843	3.04400934937594	0.297015288414472	1.89809223555901	2.6502360867643	0	0.465190887925982	0.0865120465742818	0.127501219215837	2.24795788565106	0.7827440363952	0.020484422065084	1.68947808835962	0.220825215797872	0.104202449382443	0.394623890161929	2.92514493823326	0.610983471435526	1.10956115195305	0
0.760178357054385	2.9387562614923	0.410123978412927	0.432959407276106	3.5894638929561	0	0.0074825763312062	0.110630508096434	0.140909506541662	2.19269917799206	0.145612247166476	0.199248306840202	2.50718572611581	0.319039815562536	0.11490002395719	0.446467986097326	1.77095587079112	0.328147114033631	0.396269112190937	0
0.353210355624001	1.93481840747871	0.494466814281759	1.19585150857564	3.46707075721875	0	0.00590295685823641	0.0806576633452252	0.142217361803823	2.28472140212484	0.0170667241898334	0.0104934192484527	1.77340562728254	0.0447438212243978	0.0405417938628468	0.164914969552451	1.2890081455308	0.0935601761623378	2.08103278349601	0
1.13290581201151	2.90425286280375	0.806695253531758	1.44599149091444	2.4682965740513	0	0.11809388938682	0.139338513601429	0.0439043942956211	2.11173245207597	0.236462003838104	0.190678065617533	1.86848923057261	0.930548119247855	0.0851526805631383	0.9306994958852	1.92603738371565	0.765110361879585	3.13440167610939	0
0.538538163629804	3.17442239866988	0.11503324294624	1.71931488734452	1.99812327631197	0	0.0614306004977481	0.0366088286051014	0.194465331637997	1.41899946543127	0.612116552224883	0.0340748202705723	1.4154882710497	0.141955885583644	0.185232254230161	0.201382935864054	1.73205207330029	0.350044565862694	3.37038750428209	0
0.455228571117139	1.55885536968617	0.153805336079035	1.55213110825378	0.677079711166263	0	0.0440443327060212	1.68786693850015	0.0257375614136083	4.15261340467436	0.0639170536923114	0.0392787953513676	2.56722903245641	0.0827025893302493	0.218471210743262	0.193582525081649	1.17312743348066	0	0.113033665299892	0
0.792355631179492	2.88750577473093	0.225891861690341	0.407733430987933	1.89836316057184	0	0.00460925325258967	0.131326074606591	1.1542591462828	1.29083721745923	0.0203421795171858	0.00834345852933497	1.31597191314189	0.0981500210920115	0.0184917490398792	0.412727338591643	0.304277388065675	0.359633613048041	1.406645508	0
1.09301923313354	3.07121348960526	0.418675712942892	2.84295872440025	1.79022988295567	0	0.0107798387532428	0.0457225357346006	0.0291348040530228	1.98444352416357	0.155619721026447	0.0382956981815445	1.29672169370439	0.128821280650134	0.0567222423745402	0.365244599589063	3.42094045613708	0.159370846660203	1.96395494218993	0
0.910809398959971	3.95332112024533	0.111565544959518	2.30462785449298	2.43919757948733	0	0.0229004021100788	0.0366088286051014	0.75240607121538	1.96761131045869	0.0740943535738734	0.020484422065084	2.48166060342158	0.318808503225839	0.22404027421793	0.442014565559888	4.3753105630081	0.121148056475311	0.388354879548207	0
1.49779117463948	2.12091590132059	0.23621706410222	2.14257681424455	1.73430859009691	0	0.0779265786850691	0.109561151953051	0.693587315402805	2.8917691243316	1.27703255187479	0.0809304876729839	1.08338358771008	0.514097004894233	0.217975140922887	0.969675463143203	2.19238356576598	0.0360461001568596	2.00201836053431	0
1.20470415949033	1.91800451859787	0.97166310300877	0.894526770257395	3.0368197951977	0.0284277045726673	0.258096757817156	0.341985747228616	0.092478087200385	0.988412025724788	2.99801492926968	0.0762854428089158	1.74768815356736	0.798009027613393	0.018634174139051	0.632268215499513	1.4769519125239	1.24373000430214	1.42540559211095	0
0.556601081653847	1.59955584254637	0.206143069691373	1.49687134920679	1.60596835884146	0.0136409106693863	0.11503324294624	0.0378741656611201	0.187641078180683	2.75416062824814	0.905658970272048	0.010636636108737	0.68122435377956	0.672561118644777	0.0585243118408003	1.13586316536868	0.434454760232403	0.295017665151298	2.76542866194505	0
0.812949959455749	2.89050506081977	0.388244653392299	2.14580786241265	1.90149445504757	0	0.0346383179990089	0.0440443327060212	0.0522767654523578	2.85449441815488	0.136453909268651	0.235481995281517	1.80776706176642	0.339479485472322	0.0814759815979586	0.667574265975019	1.32123543501606	0.196355242882748	0.380286156123079	0
0.64910956494293	3.36145957841126	0.10111215847415	0.270110275823618	1.68974643849356	0.0628124924050212	0.00403390128448972	0.070389327891398	0.4015212501086	2.93498820178348	0.166458371722533	0.0213375829656949	2.09528307967195	0.126840735277693	0.108223341173871	0.668482249541329	3.02740179434502	0.0539454249627852	1.05130248870063	0
1.5259185231065	2.08341762919239	0.602741913282391	1.89991032824835	2.50177032189998	0	0.0233263318600275	0.0684644509669057	0.0117818594599147	1.78705627829788	0.809332119773501	0.213502819983916	1.0507454635814	0.583037623796664	0.0833835877100825	0.37851162325373	1.6479591454117	0.0831112269313071	1.94919873189515	0
0.381394131786851	2.61527503430528	0.0528331997629446	0.215989154146721	3.32159623686282	0	0.0618453070710695	0.0510240030244669	0.360195694732358	2.96539643610591	0.107821755912854	0.0781999199213715	2.75223478061964	0.265076777469813	0.104202449382443	0.204140716780225	0.908966582115586	0.0953168415347697	0.332049083748974	0
1.54136615144424	2.17347926741506	1.24476530756931	1.89293496997275	2.51624212661881	0	0.659650602954983	0.242328116279523	0.0784732093786936	1.98480806202707	1.97166310300877	0.400865777566253	1.30117789814584	1.25948341397357	0.0632268019969813	1.1302060464332	0.771801084384276	0.729618024690564	3.27299362013955	0
1.33118926189809	2.70493834460287	0.237074171302158	1.95371222826452	2.26150072744185	0	0.0596321598820996	0.100304905795685	0.0579700686373299	2.08695356488773	0.10701824988212	0.0357646536009747	1.13665077016012	0.35456499895441	0.0546401305383454	0.686433293226335	1.88814900401585	0.60293190406964	0.159758338056298	0
0.604925298199238	2.97726160344657	0.124063396027078	0.818196129021708	2.58914026151027	0	0.16800012451782	0.0970713705439032	0.263395034517309	2.28199491780312	1.09281632719464	0.0313951962755343	1.43546858203194	2.07176266930009	0.0761485971800829	1.52069881714293	2.62814366357998	0.130271954518859	3.66843686393249	0
0.916247323690013	2.70597790168252	0.435521921343928	0.666574823579046	2.46840085081114	0	0.0226163790673486	0.0905824763624423	0.313013608541585	2.27256073922844	0.300065136778761	0.0831112269313071	1.43738755595137	1.02467428041162	0.21549222999098	0.590817563312947	2.93083193741479	0.261831658752137	1.95039375788263	0
0.815821321833805	2.41991636980051	0.381283372503784	2.10842409189303	2.61270634620754	0	0.380618638177376	0.16800012451782	0.0152120850685033	2.07282611042652	0.309059742501585	0.205767840149818	1.00317044288013	2.60658435857268	0.115965431586807	0.449640605117181	3.02467428041162	0.337539842197424	1.0913274776911	0
0.792189018979181	2.67473180935466	1.33850998980603	0.682663182088948	3.70946710138817	0	3.34478589710548	0.0873270517974754	0.0957219222733257	1.47103134427153	2.00823587634356	0.0343565966466416	0.796099327703432	2.87572109612607	0.369494402007409	0.0848806535912965	1.41093803322841	2.76298656488058	0.677801374429427	0
1.18313711286916	1.56652293301721	0.593592805864596	2.26225273429815	1.66211433120966	0	0.10715219863491	0.0972062459743658	0.0617070847915972	2.0516853187522	3.72980289566757	0.0116387562468937	0.306962124140456	0.127237061924814	0.0513024887006311	0.185105362542592	0.034779158048019	0.103396924492231	0.79842384547786	0
0.705756782049797	2.31799861786144	0.658005776913121	0.536749205648026	3.63889634442305	0	0	0.0411027718191281	0.0625362198953893	4.08954052260411	0.308943288125214	0.0180643893603616	2.55802267352524	0.649937299346664	0.235236889089815	0.430927517404869	3.03495518877665	0.404249184667338	2.5129347839967	0
1.22521322217517	2.37926052050115	0.518937929531565	1.34874231558529	3.22451882868158	0	0.105275783415687	0.276079727574732	0.0511632525821146	1.95214715961952	0.899252984709152	0.0888200332985851	1.38471296242205	1.05679159437748	0.116897018288262	0.726482487265049	1.32613462585607	1.11643130013133	0.321928094887362	0
1.04012091720088	2.04376444231017	0.549028378207575	1.5251668453732	2.37203271359133	0	0.0206266505899578	0.118891252178427	0	2.10309473666619	0.171334947398768	0.0839281550623593	0.767231037023876	0.536649754020034	0.0206266505899578	0.462471189392651	0.605778767535464	0.518434423771075	1.00820001383214	0
1.27905521648347	2.97348270371433	0.785927130733781	1.58144766466804	3.06464146271844	0	0.0268708647247452	0.372952097911829	0.0103501881695673	2.2528394913843	0	0.0993625397577723	1.54996482515219	1.75052075518233	0.0725860470685965	0.265916914366915	2.69832962148096	0.0899048684213355	0.33296566258596	0
0.634035597375462	2.61362594363009	0.375845724667824	1.97074323978062	2.9765102808885	0	0.0255958358826835	0.0326651122818301	0.295017665151298	1.8991369518108	0.0973411087967018	0.0229004021100788	1.33170521649889	0.443606651475615	0.162338957724597	0.53655029553591	3.51306115771818	0.217975140922887	0.825785627464791	0
1.07203718077288	2.85598969730848	0.295017665151298	0.690014738721999	1.81031970341108	0	1.57550596803299	0.258338011169037	0.1947174628936	3.0301418223871	3.44912552904652	0.00676478187842236	1.07354606091515	0.113033665299892	0.211759833012119	0.65599288396231	1.85515253192325	0.533463676720404	3.00158609235403	0
0.629846178960921	2.33922291766316	0.507921464957328	1.6887174918031	3.70985304479511	0	0.104605043229311	0.160533008760908	0.0850166734887139	1.46288993840971	2.94781574800758	0.0213375829656949	0.605494333852509	0.388134418814145	0.0628124924050212	0.220453786049186	0.344260394985419	0.0749164020524617	1.48140228276325	0
0.465504369629506	2.46448530494426	0.117695042669755	1.04229412620617	1.50217781970755	0	0.0576928671683459	0.0604624879861069	1.24938465863022	2.80723125718267	0.0836558970806325	0.0880058712900202	2.45220004940622	0.196355242882748	0.28071881361801	0.384160353903822	1.00891709473605	0.204391162929781	0.239031363450237	0
0.319617934200161	3.41890504512684	0.0366088286051014	0.626018532707747	3.10504105982079	0.0628124924050212	0.530869797931409	0.0214797274104514	0.136060106880266	2.11226642512457	1.41991636980051	0.0493519591352915	1.22039187179297	0.113833828959277	0.174406418529749	0.287235865252774	0.577924244506702	0.200755431595587	2.39190516529892	0
0.7941870965668	1.90800584859788	0.156008221107128	1.32613462585607	2.08082818459605	0	0.529271243705932	0.12485746725576	0.0802483300921203	2.17861904253332	0.75240607121538	0.0251705757349061	1.76068934703879	0.827087331757365	0.0675010485665715	0.49436440469585	3.31476902107304	0.107286134952222	0.564719594443095	0
1.16780749549812	3.00698015771534	0.450168697308329	1.72080378204004	3.88656965625317	0	0.168642035558839	0.0469799081444094	0.0074825763312062	1.89785997361841	0.312200462637678	0.186754084583182	1.60283691180354	1.08630822330885	0.181547856455956	1.04271436944855	1.91184495	0.34289603673962	1.93948988786455	0
0.923871773530078	2.40572012738125	0.150299708101682	3.03632749181777	2.34207111127354	0	0.00805655487105846	0.0612923384782941	0.0567222423745402	3.56919941253442	0.0697021666300674	0.144960004720858	0.795018812859228	0.361880627038438	0.0675010485665715	0.284277218055128	1.40370401025096	0.10715219863491	0.0281447677133787	0
1.17523715119645	2.36244183412564	0.453859939969029	0.969528121567127	2.78458773637889	0	0.0828388147248918	0.178109076094325	0.284040263954096	2.20304450339926	1.72224741775185	0.0549179191289579	0.992043276171657	2.12984349813156	0.074231394185792	0.626953041770665	1.59974625334823	0.920369530431673	2.11539953174926	0
0.606726475012813	2.93933943081413	0.130403761658039	1.03590538374213	1.93496933673642	0	3.84165114268506	0.107286134952222	0.365916453858061	2.84490783739516	0.0280032784727525	0	0.994072791234288	2.47108338485376	0.0143552929770701	0.268075022534324	2.97956810009519	0.308127844178741	2.28048127430062	0
0.502534285895496	4.43479500355054	0.347438888768141	2.07361460889421	2.50016467949217	0.00963381939726868	0.0622598944701261	0.154453592679872	0.191183609220039	3.15404846644069	0.101784524166932	0.0411027718191281	2.2039528536325	0.477262849349172	0.117960952732417	0.505382849062305	1.68261824041828	0.621899486252601	0.106482330469981	0
0.916170875339791	2.02126650549107	0.0271540515037266	1.50969584193339	3.1540160514264	0	2.6585542606509	0.0255958358826835	0.255923660273564	2.86645304712299	1.63598650374562	0	2.22869557526607	0.0510240030244669	0.11623166060415	0.209890007234039	0.393635855624358	0.123401335971914	3.05608057825355	0
1.29319388893666	0.957543200757105	0.0897693086335084	2.87477729712054	1.92812393041301	0	0.390667685559667	0.0200576523412535	0.688762243878824	0.549324163967891	4.28597918149377	0	0.376734904998522	0.0686020273786715	0.377734578239275	0.0969364825029574	0.102590949588091	0.238786859587116	0.0116387562468937	0
0.842616855918568	2.66655210093049	0.352306552906336	2.20194745644116	3.37300779934775	0	0	0.226015216402988	0.00504061670053014	1.93896321952565	0.0146409468817532	0.022190239634066	1.55208191065311	0.528571318870758	0.044464066513246	0.480885502644925	1.30486145148845	0.435628594052091	0.11490002395719	0
1.32619216449412	2.4655827294134	0.0676387168753633	2.43218441848853	2.65878273401283	0	0	0.0525550094341053	0.107955630087393	2.48684306443981	0.084744620868468	0.127369146616222	1.32094672855718	0.0453031679565722	0.0640550644104434	0.639510023175194	1.87797977277066	0.346644921588527	0.00949050294745244	0
1.16812852957695	2.87986257243873	0.286526343087216	1.36524459958906	3.99333017498748	0	0.00604663011841478	0.0603241331511038	0.0301241614551288	1.88557436437143	0.0686020273786715	0.0213375829656949	1.07580642630807	0.265196826984414	0.0930192331335447	0.51500591643373	1.9412941496344	0.241718174596701	0.969233393263571	0
0.465295389395796	2.23232306524079	0.230080016218908	1.06688137855595	1.89064124396344	0	0.0795658498102748	0.0514417113826102	0	1.95441967813292	0.146133828893375	0.300182309980116	2.54710429117895	1.55355710936464	0.0683268614345055	0.341758085078721	1.60226682682211	0.715805532559152	0.708231388215503	0
1.47061495202074	3.9980420167931	0.128161400914489	1.46220940952205	3.06579631517157	0	0.0132121114268512	0.0661236424652936	0.0265876223480842	2.64579387007999	0.0127831846982896	0	1.39621430167326	0.12987646083313	0.0174943794592725	0.765449879452697	1.18903382439002	0.460061020977341	0.360420466103209	0
1.03892776611756	2.79655622509593	1.05644480101967	0.919683313397464	1.7663831410013	0	1.46262823451781	0.445832624207628	0.139731422243744	5.04420174719457	0.106884288691543	0.300650907642665	1.63454680408913	1.57356842403926	0.00949050294745244	0.816476831604105	0.963400137716715	0.596744360181071	0.7575353550288	0
2.41964675253143	4.20262145553816	1.29071928277095	1.52952113459061	3.26627682332248	0	0.0357646536009747	0.045582760019635	0.0109230271847919	2.15769051358205	0.679243618889072	0.031959741397545	2.07464243793449	0.144829520838809	0.310805431063173	1.7827859648443	1.12875530625703	0.286289758134097	0.259905175353353	0
0.765280130653714	3.11523304836736	0.385154896884344	1.07649068691704	2.58594800565658	0	0.0147837526270704	0.133168933486044	0.00504061670053014	2.69679508779914	0.0567222423745402	0.106482330469981	1.5837597536395	0.624802765252947	0.0389979787975099	0.803309709999655	1.20539251298968	0.399663303888018	1.2266934788559	0
0.863938450423971	2.87678213251362	0.215243703712866	0.479023559980514	3.01276530998352	0	0.226015216402988	0.130535556756188	0.0683268614345055	1.86540418133283	0.998267726378763	0.11290026153255	0.970632816769694	0.373843062918309	0.0732718364245194	0.528571318870758	0.598555773323511	0.115299644025547	0.28936234047694	0
1.0937629775179	3.64575929145774	0.70549139374708	1.53515715633451	2.16864203555884	0.0422240737629849	0.111565544959518	0.198368423102519	1.41207693883269	2.82962634081254	0.625364016005363	0.180911663368569	1.15192374303565	1.41565051441473	0.0339339114419318	1.11882482210861	2.69850743288372	0.470719061350819	1.46946925326727	0
0.931834314665405	2.10591269787917	0.192572941386923	2.8188096675993	1.77707248003022	0.0123541304078741	0.0585243118408003	0.0478175480213695	0.499578047010132	3.01224684689484	0.114233744427088	0.0335111023613237	2.31553724860879	0.310456462295282	0.0531113364595625	0.456595905126213	3.13476308089481	0.232415170775402	0.69010416104458	0
0.88291689090411	2.29572302453997	0.119289768374751	1.51227746214071	2.59273209486707	0	0.00460925325258967	0.149519521490029	0.0297002342154199	3.1647058401828	0.0965317426936287	0.0241778143011653	0.858060589899648	0.145742660277605	0.0315363532680532	0.469781806806864	1.58014548442338	0.0963968041871571	0.01292617444427	0
0.2841587458694	2.74564609160395	0.0988237683796915	0.580241982536582	1.46649661255207	0	0	0.0612923384782941	0.0027385198069288	2.09548563899847	0.227371422583259	0.00963381939726868	1.46137139459001	0.0706641007787897	0.559442865978078	0.295723024539968	2.40122086216022	0.294664856091242	0.0137838154330997	0
0.655626601499946	2.01973749217996	0.12485746725576	3.45098685837497	1.91103958564429	0	0.0398402645317911	0.106884288691543	0.165686877029876	2.01009949955952	1.68526740651684	0	0.615039565300711	0.19295161806985	0.121545949846959	1.7902715944133	0.287354085029207	0.36109457017632	0.760774494442887	0
1.24980938222854	2.80459054480184	0.227124934449926	1.30684550031428	3.39119030648221	0	3.77143136436548	0.0547790315196195	0.249506020989147	1.34579375730836	2.3432088161535	0.11809388938682	1.61282427607567	0.370722275148167	0.385596696012246	0.575021825929422	3.51024039135992	0.498455128471235	2.90915865206926	0
0.42094045613708	1.99729240763651	0.29983076182237	0.128029388740641	1.48985117088366	0	0.0312540254705008	0.0478175480213695	0.134615244425108	1.33393888996737	0.329066174450691	0.0335111023613237	0.770702210123939	0.229218742449247	0.0916659875218129	0.179256247190507	0.67870294616286	0.11623166060415	0.802400040114839	0
0.680864422375987	1.52501646281811	0.287945038644519	0.700706037258402	1.55802267352524	0	0.00518437585972326	0.0718999315656331	0	0.887681229342992	0.432959407276106	0.0184917490398792	2.32022470954399	0.526469504640831	0.0563060603318765	0.163112244347124	0.348345745113481	0.187641078180683	3.37275712594844	0
0.833902076669163	3.0939319568733	0.260627908126699	1.32670990899667	3.42895974020442	0	0.0684644509669057	0.112099579776235	0.024603367140657	2.08522067929248	0.108491002592243	0.461319002490754	0.982144815105419	0.336054824010835	0.0344974641994449	0.651040206993591	1.31869283314834	0.110630508096434	1.25688988553589	0
0.654068862729081	2.61779214993097	0.192825403552391	0.986738576413902	3.83584324873874	0	0.0418036876570852	0.0792927672728535	0.337197281340801	2.00486089760458	0.330902540701354	0.00633393372205049	2.73534887018589	0.400210007081831	0.56968551215184	0.285934807943873	2.56205921321811	0.214995134614923	2.69193609825517	0
0.71466315177575	3.45616217987322	0.173383321214723	1.79576694778239	2.96017805757888	0	0.0708014676002111	0.105812151129231	0.036327491817765	3.02897573688349	0.0287105859541401	0.0576928671683459	2.39985467357243	0.369494402007409	0.651315802213804	0.603311810600048	2.34161577798928	0.263034405833794	2.0185985691824	0
0.668300698538649	2.25882039687641	0.210014737709273	1.53963032468467	4.15159096481407	0	0.0201999229434977	0.0513024887006311	0.00345831977241108	2.14120387736391	0.0773797407970136	0.0180643893603616	2.62011716502868	0.304277388065675	0.310223769546247	0.0596321598820996	1.37989816352469	0.65974192721777	3.45545216625924	0
1.33594052850348	2.90965791431038	0.346304516134695	1.92254040021552	2.71659588199414	0	0.345850517219489	0.195851508575644	0.0471195485685506	1.9019577730543	0.695281195144861	0.108223341173871	1.01364091066939	0.705933680467147	0.109026176498367	0.758132585309438	1.99772596403682	0.308943288125214	0.824238326603714	0
1.31031103372537	1.94078692903834	0.209515751092663	1.34315195221274	2.21085638647193	0	0.0260918143413279	0.779848026642105	0.681674141792833	2.66565426992898	0.152572845467583	0.0883451612990837	1.86090322215974	0.324983370924539	0.118957679189553	0.95969597875237	2.19448109113246	0.170950553318368	2.00228846239061	0
0.514299034728045	2.51918961653014	0.034215715337913	0.797096008254912	2.62998602241965	0	0	0.0483757045389763	0.0169241442578214	2.11543282612035	0.0751903141552192	0.0254540964277491	2.08749678661665	0.0977456216385189	0.0471195485685506	0.376179231517521	0.407842178211509	0.113567157047078	0.418999465431266	0
0.530869797931409	3.15521492216384	0.0120680233090903	0.157431827004188	3.08372396639301	0	0.430927517404869	0	0.564036661866608	3.08929474904246	1.37512286190072	0	2.65512281122325	0.315102453077668	0.23915359984437	0.187007566977033	2.51389494676493	0.196984663529218	0.156526058528656	0
1.13586316536868	3.12695634179694	0.268314613175228	1.74032316356036	2.04589723633676	0	0.23780842954562	0.0661236424652936	0.133563525741106	2.69483563010198	0.49015934028372	0.135009441351161	0.963400137716715	0.40979822782842	0.0461417816447206	0.596744360181071	2.60487786842884	0.137765808095879	0.386810946472217	0
1.48979980291652	2.50997447429548	0.230080016218908	2.02747257020065	1.55983439730306	0.00848688896549116	0.209141397838592	0.0611540632071007	4.94067418912886	2.87300600810507	3.91565474298981	0.0199153677076859	0.343919426368188	0.104068226463717	0.0694272104560142	0.641083552712065	3.02795021642984	0.0893625528277345	2.13458238981889	0
0.523361219304096	2.58594800565658	0.0322419311374938	4.45301705961736	2.77460786443123	0.0157829972409275	0.00690836934217749	0.0350607969051143	0.0312540254705008	3.06743220948552	0.0497701518163845	0.0184917490398792	2.32918101584704	0.0941009164388665	0.034215715337913	0.168128529576949	1.72443199575995	0.0187765851791836	1.52571811400169	0
1.10889240163241	2.47485133427315	1.58457773073864	2.21884315120187	1.4512770620982	0	0.00891709473605305	0.167229454071669	0.0224743465748992	2.67768863833753	0.0450235216984977	0.0354831521286886	0.958063131016612	1.87731235822185	0.022190239634066	0.70363230743707	1.80256547730794	0.420724919415847	1.89060233580554	0
0.805787716519029	2.86783717393706	0.121943733510401	0.645886075687726	3.27009532119929	0	0.0274371827068511	0.0747794264966133	0.0862402758207441	4.00863926818121	0.525066592078211	0.0683268614345055	1.84293861673192	0.819177665542768	0.036327491817765	0.317998617861435	1.99280467893266	0.0736831536164398	2.83333540913747	0
1.40909218246896	2.65390841174289	0.605873566302846	2.19146789966637	2.75326221926786	0	0.207268173112028	0.548436624696042	0.025312343046069	1.99211580803567	1.85917445586644	0.426855132324212	1.96058584465006	0.76009317445814	0.10715219863491	1.21518156545332	2.24853483613868	0.308360875198613	1.74122966377296	0
0.472903623606832	3.17547669675142	0.403704010250962	0.284395680512877	3.902874318	0	0.0159256899902542	0.0304067104260458	0.00805655487105846	1.75595576955096	0.101381142355025	0	2.16716521294772	0.0112093614203034	0.0315363532680532	0.0265876223480842	2.45541271081099	0.539928043352802	0.943883829119056	0
0.248899107076326	3.16668331331594	0.105007524760974	1.33759692776637	2.46740991715289	0	2.39011735366633	0.0545012161825606	0.300182309980116	2.02439060641162	4.68333713920466	0.158595551500897	1.4155423541987	0.158337027167101	0.350723534441022	1.96284511980517	3.64598979995288	0.132116159533725	0.706110557196467	0
1.02005765234125	2.19020395754738	0.551392968027454	2.11902410314227	4.71066319004012	0	0.00547185121005949	0.134483821510794	0.0139267060429217	1.37284068858779	0.0318186258263571	0.0482361856528476	1.56720468995194	0.503246954149374	0.0163536835778348	0.374622206191208	0.262914176237417	0.415434185873181	2.04523326147366	0
0.566279370299755	2.76387894045162	0.0367494764278683	3.58693283785313	1.37684601401632	0.0576928671683459	0.0255958358826835	0.0261626544896757	0.00259451670845232	4.29127201832075	0.335025838321693	0.0229004021100788	2.00974129739239	0.192825403552391	0.109026176498367	0.094911647025467	0.999855723281955	0.0280032784727525	0.00977712161152991	0
1.21057589143712	2.71775866462006	0.24049751707326	2.69683959001365	2.94320870858845	0	1.74751630186485	0.0163536835778348	0.180147861158429	2.76689193841122	4.8778129480772	0.0395595572557058	0.802730895532156	0.213005038545048	0.257372755606801	1.72154765356878	1.63951002317519	0.523762664883281	0.802151848748991	0
1.51727569320958	2.91607530920495	0.295840550917035	1.36406810122828	3.02014657311178	0	0.856706881192896	0.0586628393785599	0.162467867615304	1.75484475501044	2.15672019965182	0.0958569239148305	1.16497931095243	0.471655707397641	0.112233057598497	0.409906819529264	2.57441641973809	0.81015515307832	0.418891556007461	0
0.883073348451263	2.34655982775468	0.300885149409844	2.59005103873311	2.01274743504729	0	0.00460925325258967	0.0469799081444094	0.0441842575440038	3.02701246506258	0.0134979917489773	0.016496319896196	1.7602635346214	0.313013608541585	0.00920382732983974	0.376068071133686	1.42158687316271	0.287590495523941	0.190678065617533	0
0.706906234231557	3.00610050390243	0.200253231593687	0.816968268547958	3.88811977254182	0	0.754802006590781	0.0271540515037266	0.20526738223451	2.47079713841836	2.12416267883585	0.0189189821630517	2.07796074917194	0.643209717575819	0.979732708838676	1.33210638698974	1.87605521027017	0.314174451089644	1.96480522821284	0
0.856786546288081	2.36188062703844	0.312084261514754	2.12091590132059	2.01077983875324	0	0.0687395906723051	0.0492125346325603	0.154064673674717	1.57961462939557	0.202386375334789	0.048096653272944	0.883777197516206	3.30582463948966	0.0611540632071007	0.501209824411169	1.4239545940149	0.0831112269313071	0.287117635788181	0
1.01998651177856	2.45995613965412	0.728399458671062	1.27994666779454	2.10634831950515	0	0.0230423926658638	0.476226132546232	0.00877370706601613	2.41886457739032	0.677169938818245	0.0255958358826835	1.01549756939533	0.146785540988701	0.301821736339363	1.24537396261816	1.47061495202074	1.07696947631511	0.649569476018548	0
0.975189937561848	2.89547713033994	0.12366619645382	2.70644214262643	2.28753139653203	0.0109230271847919	2.17011734795828	0.100574040213197	0.496104379770732	1.45480759211185	5.16171438736942	0.0585243118408003	0.183073576214852	0.257614130049541	0.292899515444873	2.07854152365486	4.85321222869321	0.521352314097662	0.010636636108737	0
1.29695657425208	2.38427089254241	0.728312378843609	1.41619119389521	3.36774846556546	0	0.452384576029461	0.242328116279523	0.260387037428937	1.86072448030223	0.214870834003905	0.0554733358984316	1.81700921407127	1.32820457246568	0.0993625397577723	0.579855951350684	2.82009724993958	0.345282817593508	1.57390768213392	0
0.824890023979398	2.04561770521798	0.185866545311334	1.09105661262748	2.20426594528956	0	0.0160683686276537	0.061015774681628	0.0695646950933593	1.64791310954396	0.0694272104560142	0.0978804340519131	1.69314122683029	0.363339311629479	0.0160683686276537	0.414676780426886	0.593019055592215	0.193330195384304	0.0686020273786715	0
0.935384310798245	2.77679884168171	0.14300150624249	0.191436314605321	3.14381787040733	0	0	0.00805655487105846	0	2.74725848592238	0.0274371827068511	0.0056155674069098	2.19931113514902	0.730226921946368	0.0973411087967018	0.312549009860849	1.41543418587318	0.131721171155929	0.964213777946939	0
1.80574645126894	2.44042072075677	0.652876514809622	1.81762325751143	2.07310041964487	0	0.194339249484463	0.0889556823082184	0.309641873422161	2.39157527447466	4.38310981420896	0.025312343046069	0.604071323668861	0.148088082645336	0.604925298199238	1.08983709011962	1.35405715675231	0.849358809	0.0381552010259688	0
0.756681739809004	2.7465922480791	0.265076777469813	0.947179878208325	3.36294673391763	0	0.0047530553998195	0.0305479641629666	0.554441505085422	2.18792606748963	0.128293401009818	0.0836558970806325	1.50192314706644	0.157173094033464	0.0705267208766824	0.29018845733752	2.38310981420896	0.26471656897702	0.574149960509702	0
1.06453799798195	3.21477760151698	0.124195771587192	1.82537860389293	2.0036022366802	0	0.00705194251649002	0.254352162733993	0.024603367140657	2.55213110825378	0.0989584800881688	0.0551956542421246	1.78416892050203	2.1870709306172	0.0615688492680028	0.349704961708537	1.6926057384081	0.0927486855395238	1.93723138289073	0
0.853676343231995	1.94931080764125	0.0377336274465149	1.69376571221778	1.93293045829689	0	0	0.0110662014062054	0.00446543677030053	3.148722646	0	0.0231843692482634	2.0405067254969	0.150689643247321	0.0427843980892395	0.294194309759318	2.31251996747495	0.0922074380970889	0.00547185121005949	0
0.931683057059806	2.40591069538111	0.41565051441473	1.14287084509664	2.49349362958305	0	0	0.144176924346527	0.0511632525821146	2.34704195979693	0.0894981508391026	0.0140695825016559	1.32849183030485	0.595121691996172	0.0654344459486331	0.383496944155365	1.47679641897715	0.031959741397545	2.28894910458459	0
0.622274431363123	3.16464148658512	0.452806262562501	0.371726121906207	3.36199288592196	0	0.0354831521286886	0.0227583975781576	0.0315363532680532	2.58928410667125	0.358171174969554	0.0626743627633925	1.52621908457444	0.11490002395719	0.120219211624994	0.235604532763299	0.889473542531109	0.510961919277379	0.243059706072528	0
1.22533663492468	1.67825223072263	0.3907777267512	1.86036693013812	1.37690156531649	0.0143552929770701	0.322158907629378	0.0241778143011653	0.26327483497207	2.07871229519432	4.52573064038638	0.0335111023613237	0.517527670337266	0.0777898886436676	0.592732094867074	2.77766167871322	3.54953364219644	0.178873958169795	0.00403390128448972	0
0.567156003710787	2.19001427068544	0.203639694013985	2.03973500570366	1.37534531979267	0	0.126444299724691	0.00575926928868495	3.55333592569768	3.1891287354154	3.30825892875891	0.0162110331559172	0.904965718684026	0.243547226577594	0.171334947398768	0.337083076310787	1.07299755979995	0.0489336451979224	0.542109438331943	0
0.920903029224632	2.22700167458904	0.712903874634519	2.07707205337377	2.01660328788119	0.0113525072299052	0.0149265442381028	0.314058408858261	0.00259451670845232	1.68351680794189	1.65292239257157	0.270708333719215	1.21325395073353	0.487589248320862	0.0392787953513676	0.706110557196467	0.773996325111173	1.3333092295749	2.54507876232379	0
0.403594950641665	2.78159052626667	0.226631831807891	1.59836520532364	1.4494293141032	0.0142124448121047	0.0492125346325603	0.0472591754780128	0.448900951145128	2.55222949842233	0.881977789135628	0.0547790315196195	0.705402920129728	0.285698125958125	0.433600462625862	0.598460492470133	1.70279050454864	0.616828166604933	0.508327229280321	0
0.71378378137129	2.26849428004786	0.070389327891398	2.69276194306377	1.29777835515853	0	0.12313642685606	0	1.50553529205146	1.46894818018005	2.5931864229933	0.023894042655701	1.07929276727285	0.135666196969044	0.116630912036306	0.819913379946224	2.00608254619795	0.0721744169243166	0.105409894040082	0
0.996388746447621	3.29378245578592	0.113433802604049	1.27828217953273	1.55458885167764	0	0.0132121114268512	0.0579700686373299	1.61343735604277	1.99515885816537	0.247562997071354	0.841248571306248	1.48026512205446	0.37684601401632	0.150039692774153	0.377734578239275	1.65896548665466	0.217354813682437	1.61828564815392	0
1.77365881311036	3.64952349150802	0.904195048237875	0.345850517219489	3.64260916246599	0	0.0187765851791836	0.733614653074923	0.00949050294745244	1.35918378997451	0	0.885496273216524	0.475811237140141	0.16285452819051	0.0187765851791836	0.503552275664581	0.201257456843241	0.779469857295169	0.0149265442381028	0
0.770955870791122	2.04292444517384	0.28226186658765	1.72246602447109	2.22706330583585	0	0.177471364444951	0.173894960564314	0.00288250853312136	1.78186325736185	0.17555653643184	0.145873061601045	1.05318086225611	0.186120183680639	0.0807940819582424	0.501209824411169	2.08154415383853	0.157949153783694	3.60492529819924	0
0.732225776875346	1.73022692194637	0.644317778337577	1.53943181143483	1.14932440889545	0	0.00848688896549116	0.0953168415347697	0.036327491817765	2.51392020557877	0.287708686245417	0.0301241614551288	0.656542133349994	2.96563654512551	0.0708014676002111	0.259543673148691	0.866947530583598	0.0346383179990089	2.51222688651396	0
0.847676272029597	2.88448070336105	0.796929942638511	0.316029858519577	1.41310660308678	0	0.494261987839889	0.0801118598615982	0.149519521490029	3.50526850624866	0.806447800049395	0.0047530553998195	1.8444660013661	2.08691960673733	0.113033665299892	0.498965654341203	2.57419841130281	0.165815488132335	1.24153514179572	0
1.45480759211185	2.41256476613875	0.340733160587732	1.73109632961453	2.259814808	0	0.00805655487105846	0.129085148056611	0.0183493098788918	2.37052700158361	0.0467005867416223	0.147697443613872	1.44874240451703	0.75565673440824	0.0556121566866925	0.645701658578835	1.88818797839325	0.0543622884496891	1.34278228195613	0
0.686343643076181	1.86580006933293	0.193582525081649	0.98564614971725	2.81512451620352	0.158337027167101	0.0361868028478463	0.0265876223480842	0.930926531064028	3.34562346417513	0.450379880071041	0.0817486512341679	2.96086381521813	0.33925142745084	0.235972082773581	0.324234562270531	3.17130291847027	0.123533772290994	1.91575033698668	0
1.99211580803567	2.65603866273212	0.32883646422954	1.06315775866032	2.83749926741733	0	0	0.171334947398768	0.262673686981836	1.94121901709397	0.33388165946809	0.121413330915865	1.06619254401226	0.42094045613708	0.0724488500696924	1.75518669677506	0.732573121295198	0.714487320570061	0.135140816394815	0
0.718438348620861	3.00834345852933	0.282499112935971	1.49579747779314	2.30771994930007	0	0.0460020465445205	0.184343777952907	0.160016607845905	2.41881061864248	0.405556763343757	0.0525550094341053	1.37723482820568	0.402067249827825	0.0394191831333972	0.768840667877416	1.58019373428679	0.122473941175645	0.856467859509474	0
1.2585189247113	2.75236325047303	0.355467388376099	0.752063469684231	3.50590362945435	0	0.0336520524899971	0.225274929869569	0.122208861700229	2.08698752223885	0.19484351199952	0	1.80095165486788	0.136453909268651	0.288063200325316	0.784085142734757	1.72735415368084	0.728486533242769	2.29301727204951	0
0.646623508476583	3.0608601842443	0.174917695239588	0.404576190457916	4.34729714095749	0.0117818594599147	0.070389327891398	0.0771062441059786	0.172231468825481	2.67877054133576	1.11410045158818	0.00460925325258967	2.52489113204679	0.157431827004188	0.284040263954096	0.33776817092163	1.6044983741207	0.121545949846959	0.0919367382105852	0
0.932817102741851	2.64710724397514	0.53136898309984	1.34460128303668	2.64496375431576	0	2.02130204466611	0.122606462651041	0.0292761823706321	2.22752545628376	0.800827439874396	0.270110275823618	1.60145882061735	1.70256889581087	0.0728604019312449	0.588228908948105	2.10554399219893	0.250112679692375	2.1333991254172	0
0.737167557334839	2.09460767644298	0.360195694732358	1.02368117728595	2.42741844931847	0	0.088413009726725	0.0684644509669057	0.572598675370032	2.20892298023982	3.82140409450287	0.0241778143011653	0.7941870965668	0.335254565241061	0.302757715638036	0.68212378961972	1.44148347958264	1.30386840293441	0.189539944388503	0
0.961401073164279	2.94545788283326	0.430713467695145	2.07871229519432	2.59340158112565	0	0.0467005867416223	0.0677763720484928	0.023894042655701	1.93001817590045	0.194339249484463	0.635243612359028	1.2841587458694	0.689835877447175	0.135534869761189	0.34255474547732	1.98601038386821	0.0183493098788918	1.02800327847275	0
0.737340646122196	2.44890095114513	0.106750315060868	1.79223067383318	3.57554227214206	0	0.0107798387532428	0.0546401305383454	0.00547185121005949	2.04628150321191	0.206893236121771	0.0617070847915972	0.733180772875301	0.63700735518893	0.225645120618953	0.278341658621642	0.432318066949524	0.0724488500696924	2.54371858073719	0
0.419107366784361	3.7886335137561	0.34619102979907	2.38931899934754	2.1184926258694	0	0.342213373458323	0.0133550586690676	0.32964029003823	1.97947664267711	3.19216259611867	0.0547790315196195	1.20025323159369	0.185232254230161	0.0511632525821146	0.280243695866017	3.25615017738666	0.260266586997568	0.481195592928954	0
1.44990467537598	2.82215907435155	0.123533772290994	1.7839175726038	1.24750223538748	0	3.03275325939835	0.0779265786850691	1.92105542122233	2.77810341986603	0.815821321833805	0.0157829972409275	1.95609383479513	0.851039385708725	0.0264459803038009	0.610133076456062	2.03132461259975	0.172487515510134	3.3615999416077	0
0.37851162325373	2.71191333765581	0.0869196067373263	1.59014687658088	0.96080822538898	0	0.0183493098788918	0.118891252178427	0.0594937253916716	2.67703459522409	0.0593552776164212	0.0603241331511038	2.571725344	0.328147114033631	0.0805212318314924	0.350497247084133	0.981341227700802	0.0617070847915972	1.25604447382644	0
0.727876900847943	2.1581754259302	0.440527031875852	2.32374474638863	3.25184025875472	0	1.00158609235403	0.069152201869423	0.471863768407648	2.85409541516792	0.784671484966315	0.0747794264966133	1.57114282906173	0.629752942457131	0.0482361856528476	0.7602635346214	0.894837160757922	0.3426685182025	0.0174943794592725	0
1.40397662321088	3.01931050141373	1.20407809844905	1.60568396253849	2.94230805615618	0	0.609376748763307	0.146133828893375	0.0740943535738734	2.19351944679465	3.72010331711597	0.00662118012237996	1.23578831947336	0.130799110838194	0.522156211891473	1.97746311123947	3.79310514805888	1.02722483951389	1.90303827011291	0
0.727528423783232	2.71516854715435	0.141955885583644	1.85945278803719	1.97965955171582	0	0.0354831521286886	0.0997664862929298	0.0090604681563836	3.24513053141183	0	0.137241191711593	1.74601172562171	0.737427182729059	0.0612923384782941	0.269152867217174	1.64247053731582	0.094911647025467	0.0749164020524617	0
0.795434491267293	2.41781201761461	0.21076289418631	1.58217059059184	1.93504479544458	0	0.0299828662157143	0.0545012161825606	0.0832474137479361	1.66361787431498	0.121413330915865	0.0493519591352915	0.672470602282424	0.487897901210089	0.120219211624994	0.481608942990055	1.04362447674703	0.113833828959277	0.843742704948528	0
0.919301940628083	2.14002603351865	0.629846178960921	2.26035692576387	1.7246939229649	0	0.502636117202465	0.205642741945457	0.217975140922887	1.76362403232193	2.85587013199154	0.252536766696175	0.815165514087578	1.29260508187564	0.0467005867416223	0.881273061429249	1.50329784555601	0.3959402178453	4.18579520148486	0
0.74441946557514	3.19164160514274	0.321928094887362	1.69545938263856	3.12743518442737	0	0.0727232310216205	0.0546401305383454	0.174789893047815	1.79018817029203	0.959102429742861	0.0702519218204442	0.947254700968028	0.462261769296349	0.202260983562003	0.387693396253313	1.61103070090669	0.485735942989206	0.724126353905799	0
0.739761711188126	3.34346467615453	0.189919417901074	1.39423973490979	2.12551885957509	0	0.219710639548779	0.100035721161844	2.18890726664259	2.13992783644489	0.746226761176938	0.0380146901867159	2.05384119026775	0.356819915075995	0.0425042631289634	0.363339311629479	0.653243496062066	0.304511041809953	0.378622595527227	0
1.03871710757285	2.44466706684191	0.520145626880826	1.22230997926432	2.93988476298329	0	0.0154975693953256	0.141955885583644	0.0311128408502493	2.54418860664697	0.798838544104099	0.0274371827068511	0.745022149037265	0.430285272977781	0.318692833148335	0.232169542947978	1.73235604083302	0.322158907629378	0.379288249971929	0
0.522959661987221	3.83511561525822	0.118891252178427	0.634686192669865	2.24296827763428	0	0.115699153431586	0.0366088286051014	0	3.1598067671638	1.12855736497376	0.0547790315196195	2.68039187609276	0.284395680512877	0.141955885583644	0.534460081926728	3.5281712093096	0.196732928222195	0.0643310462459839	0
1.81528850074985	2.1327084394083	0.684908482509296	1.581544076	1.94990839795332	0	0.0490730966543056	0.260146126508967	0.061015774681628	2.78847691185191	0.0756010848240282	0.113967146433002	1.55552169745456	0.727615550940965	0.0425042631289634	1.28977545803867	0.481402282763246	0.279768421593595	0.512682003339547	0
0.734308590096907	3.50519227267125	0.0850166734887139	0.74217872013884	2.06381353698898	0	0.133168933486044	0	0.00647756407120479	1.23505303211445	0.0545012161825606	0.0224743465748992	1.42857122208527	0.878450703096664	0.194969550093418	0.059078342201253	0.792605513407689	0.444030911158393	2.42937493700878	0
1.12071688144982	1.7964316310657	1.1666511809498	2.01592568999025	1.67432505354889	0	0.602076748423829	1.36591645385806	0.00834345852933497	2.53381249682767	0.619459964920601	0.0849486651430306	0.434508137039886	0.340334382118245	0.174725987706133	0.990700778520291	2.42540559211095	0.180275189611879	0.300709471650097	0
1.35940871904277	2.53861265542646	0.561985922301846	1.49579747779314	2.23762490001616	0	1.17651426812214	0.225768496429597	0.144568517664712	1.73192178189262	1.04173361139522	0.312200462637678	0.730313886293776	1.26086873861568	0.0880058712900202	0.689656993994882	2.35210877056378	0.0961268893050061	1.30754510189959	0
0.504976255656981	2.39363585562436	0.342782281956128	1.31022376954625	2.4412709904386	0.0295588974491164	0.00432160595009347	0.168385305414752	2.81903456638524	4.02138200460915	0.151079473028812	0.0154975693953256	1.3043358050495	0.167229454071669	0.0637790297705713	0.20426594528956	0.975483451634553	0.44720888815581	2.31234570088097	0
0.664300785340037	2.29936189765156	0.0321008431670241	1.25314215256419	1.18466115372489	0	0.00575926928868495	0.0506061736907874	0.0116387562468937	2.90748678635448	0.21076289418631	0.00518437585972326	1.26387573257786	2.38796905115239	0.0781999199213715	0.214746522682395	0.583326519110026	0.204891924837234	0.112366523072563	0
0.402722176845605	2.80351637318683	0.0517201164473276	0.138552375152649	1.06853324081271	0	0	0.058108649401174	0.0233263318600275	3.65870277245183	0.0335111023613237	0	3.296369301	0.157690513582053	0.49436440469585	0.182310918025696	2.57094860517333	0.286289758134097	0.016496319896196	0
1.3717818706954	2.62407749305891	0.590338533179087	1.99797881178064	3.1901723448023	0	0.221196549944547	0.442439293623863	0	2.08780225897709	0.495285829370964	0.268434393576383	1.2096405139276	1.59435745145869	0.0802483300921203	0.91057917554276	1.35974604690547	0.165944087770598	0.628260338337299	0
1.07306613384473	2.7248248687368	0.456280481510725	1.50807363995255	4.07956584981028	0	0.0413831790194062	0.164914969552451	0.107687869314373	2.17992500932066	0.845911507233531	0.0640550644104434	1.4109922872209	1.88939566215424	0.0615688492680028	1.07210580048042	1.59636272006486	0.543396895807572	0.154583209053069	0
1.58664466386438	3.5555585079423	1.46894818018005	1.76455847535347	3.73976171118813	0.0651586751285468	0.301938766965336	0.066950243924627	0.00489684321484746	1.60183911520347	3.54441119706216	0.0802483300921203	2.25897110933838	1.5743921982054	0.447420504590497	0.659102535945395	2.91649575285476	0.352306552906336	0.501107892377292	0
0.528771332047411	3.20834557449899	0.207143204941749	0.769179308813397	2.84048337606807	0	0.00504061670053014	0.0702519218204442	2.97085365434048	2.63814336297726	0.135272179476252	0.0180643893603616	2.27238157809305	0.34289603673962	0.302523777735644	0.267835392097615	0.907429101242319	0.158595551500897	0.36725922448867	0
1.03829569818154	3.46134519877821	0.479541007366316	1.51908894699965	3.30681634288462	0	0.0230423926658638	0.100574040213197	0.020484422065084	1.62382005074152	0.227371422583259	0.0806576633452252	1.16562256717893	0.672199019115766	0.0399805976908813	0.422448312233464	2.34539637539127	1.59760268149993	0.607957564754493	0
0.47643353551394	2.73252970781579	0.246225648519871	2.20489192483723	1.57676397767313	0	0	0.0297002342154199	0.00705194251649002	2.16755061678996	0.0471195485685506	0.0124971626829022	1.86488936446975	0.218843151201874	0.032383005311653	0.275364696150436	2.83842742190706	0.157302466318974	0.0117818594599147	0
0.566961242314489	2.0917675249847	1.07169403326968	1.51065816203004	3.10807275980041	0	0.0447438212243978	0.0216218578515189	0.116364756691785	1.76625591360663	0.17210342844014	0.00504061670053014	0.965470320060602	0.0889556823082184	0.186120183680639	0.142217361803823	1.71514657712335	0.242693957549618	0.309059742501585	0
0.748547105153157	2.92059819692919	0.323312417757903	1.13678199583248	2.88547674976732	0	0.357045212966807	0.144960004720858	0.140909506541662	1.74381653023777	3.20892298023982	0.0675010485665715	0.957097397063733	0.324119326435102	0.0525550094341053	0.618708512313787	1.97210442911833	0.696617065212426	3.17333534572161	0
1.12954679992159	3.25903138991504	0.18472462050188	0.981998741593333	2.84245594859731	0	0.0724488500696924	0.24598236099132	0.527770988753353	2.51558631027311	0.21088754922081	0.0298415571367151	1.19143631460532	0.413377445267708	0.128953220386006	0.615133757514428	2.03001819132292	0.596648959616256	0.462052318796433	0
0.63440740203982	1.61386164345268	0.217727042033043	0.215989154146721	2.08725915227795	0	0.0761485971800829	0.0519984677970024	0.103396924492231	2.34133112169206	1.59683975443778	0.00820001383213613	1.47300756791617	0.0538064436957938	0.200880954285959	0.349704961708537	0.146655222119465	0.678793072356292	0.611266825073065	0
1.04544297076117	2.44132411565875	0.239886800795721	2.03270037177472	2.35360559133812	0	3.10294361901368	0.0243196791954129	0.118359725953057	1.94934816428856	1.45612274383822	0.15665548884686	1.23572705983806	1.48140228276325	0.174278571036122	0.474462002443652	2.60086440956659	0.133563525741106	2.11716307546576	0
1.21238257012236	2.63447710474821	0.076695901830383	1.56987990614808	2.17152710603881	0	0.0172092900322231	0.0756010848240282	0.117828003827481	1.45201549917825	0.211261449712961	0.0229004021100788	0.778376810908323	0.358171174969554	0.13198450875653	0.369271040025094	1.73500219349531	0.177726482932068	0.0271540515037266	0
1.86647282971585	2.45662218731487	0.719227257433423	1.91666771722005	2.56201035302097	0.0110662014062054	0.496513480876802	0.286644621016439	0.0196307563355084	1.92607534787604	1.97162631973835	0.163627538589906	1.30363464507901	0.578697237648704	0.151728955343337	2.01303340745406	2.36787424360197	1.01542620360961	0.883542619313328	0
0.743988823190853	3.46774899737342	1.34970496170854	0.794519840624295	1.15205358688785	0	0.290896181188303	0.0492125346325603	4.49055729502397	1.83697439410205	2.12018602753186	0.0301241614551288	0.993565680064527	0.321004474471124	0.0572769650732476	0.319502329004307	2.89584546893754	0.151858816727005	1.60397640639912	0
0.671112174912776	2.55099913876386	0.297484915710575	0.345736995164043	2.99821355929859	0	0.0103501881695673	0.0712134896052646	0.159241659730106	3.12951382968698	0.0447438212243978	0.0366088286051014	2.02736640511511	0.627326675969164	0.0756010848240282	0.577827591236248	1.69247183524077	0.0959919129246028	0.711671102918125	0
1.43770713692607	2.60019837830804	0.576957420290858	1.36474050348113	3.79847568932557	0	0.0532503847022502	0.0842003616746553	0.152897287198972	2.68504308947668	0.483054736280164	0.110363243360418	2.00158609235403	1.28599397237378	0.0465609057577412	1.18935017019567	1.73690788521038	0.415217824888839	1.16658691407045	0
1.45790942838909	3.64533275362486	0.361880627038438	1.16915535883089	3.05225937342158	0	0	0.300650907642665	0.28071881361801	1.70354371973382	0.0275787274742827	0.0501882233114782	1.47118746038699	0.895612844975162	0.0982847957234225	0.404031139621825	1.18192943769007	0.568032104771279	2.57502182592942	0
1.0829069225989	2.77820857639809	0.0897693086335084	1.71114244954435	2.01077983875324	0.00949050294745244	3.29009996744018	0.0315363532680532	1.24974871508357	2.11346714237043	0.00604663011841478	0.0366088286051014	1.41543418587318	0.117562069256979	0.0529722748139887	0.499986164421874	0.310456462295282	0.369047643455913	0.0364681670692917	0
0.944933389057907	2.40656388034165	0.290306435424914	1.7691793088134	2.67859028050296	0	0.059078342201253	0.178109076094325	0.417055859813149	2.23912304171678	0.450379880071041	0.0194884295913602	1.38382868716244	0.434881719407135	0.286762889249558	0.424384671538097	2.32117769834609	0.18269229751619	0.0513024887006311	0
0.807354922057604	2.22801825363819	0.239886800795721	1.73997768026697	2.82140409450287	0	0.714487320570061	0.0618453070710695	0.131326074606591	2.19786539135374	0.185612862342351	0.0217639742916567	1.46032319093225	0.167229454071669	0.0423641752480077	0.451962766205277	1.00741081295462	0.113300435833361	0.0963968041871571	0
0.534061602421118	2.77957491427981	0.564622052436981	0.557091443998695	2.70336652800664	0	1.91701158447013	0.168898720025469	0.0604624879861069	2.0669846753763	0.259784684682978	0.0532503847022502	0.814755482809874	1.02757872747428	0.0180643893603616	0.257976116010765	2.00155006415866	2.4975101790838	2.44137723892271	0
0.782408564927373	2.12084956441415	0.116897018288262	0.136060106880266	3.62949651099806	0	0.184597684155761	0.107821755912854	0.929715263707667	1.81007287087332	1.79476934831365	0	1.43114153536119	0.594835149234949	0.0795658498102748	0.199499603660362	0.754802006590781	0.208392399790676	2.21390714097503	0
0.407080775450501	1.50923978195987	0.244278198578144	0.213751646311006	4.24883081328113	0	0.0643310462459839	0.0640550644104434	0.0473987888754111	2.0995645271632	1.43108803384847	0.025879273023259	0.911039585644287	0.0304067104260458	0.0781999199213715	0.304861451488449	0.332163687954531	0.54329790139707	3.04012091720088	0
0.809990583975205	2.83141112677391	0.248899107076326	1.5170740798157	3.4356152603949	0	0	0.112233057598497	0.00575926928868495	3.28472140212484	0.0965317426936287	0.0450235216984977	2.12244080890468	0.122473941175645	0.140778655782796	0.434134457909336	2.51535922744661	0	0.64505601299147	0
0.84197311892718	2.56795911666663	0.32780231537653	1.90935069645553	2.89446856460339	0	0.026729250487489	0.0673633671196102	0.102725310011088	1.9973646760852	0.170437868508108	0.023752135898995	1.66270682313957	0.338338834684812	0.241840183564671	0.585635601362301	2.12065053539137	0.267835392097615	2.55711595774137	0
1.1695402314598	3.01371236482065	0.238664592114617	0.296545508195117	2.60093575182506	0	0	0.0714881055841824	0.452068230223811	3.84921867237295	0.242084170550013	0.0233263318600275	1.21063822838015	0.18243805572491	0.0517201164473276	0.391877677277866	1.51005045560114	0.0818849667292274	0.0654344459486331	0
1.23597208277358	2.59831755939022	0.544386466489685	1.2302645080081	2.9483952674912	0	1.48408655941161	0.382279900066948	0.964287722491733	1.08732705179748	0.54764724225879	0.074231394185792	0.723077947120082	0.50131174924366	0.148478615931968	0.608336150347661	0.45575462218619	0.147957881387101	2.83967746869807	0
1.09700392809989	2.93508252331866	0.268673924548358	1.95761748798149	1.93561060998684	0	0.00992040959306388	0.150559676575381	4.85979069064191	2.57320484467202	0.275960580278064	0.0392787953513676	1.79576694778239	0.0810668804918885	0.12313642685606	0.508428652531857	1.57085148342292	0.104470857762917	1.65342695168806	0
0.418999465431266	2.72622088460951	0.144699025154139	0.329181015847041	3.39783033722024	0.0177794125612347	0.837297415663068	0.0297002342154199	0.0313951962755343	2.38540342554095	0.448478121411477	0.0207688650945719	2.51338967759684	1.24470442793893	0.148348449915649	0.281312490858143	2.09017594979021	0.23621706410222	2.21303615491729	0
0.766891938411223	2.45735789427428	0.69884077020721	1.8414498710374	3.12659297582327	0	0.074231394185792	0.169796756183249	0.0206266505899578	1.8174186054023	0.314290483987996	0.0513024887006311	1.30975827142464	0.322851124375591	0.0851526805631383	0.447314700253176	1.45496547363471	1.3406192351294	0.350044565862694	0
1.21288056634438	3.1369132095698	1.19792827991507	1.50462039240355	3.76224249669048	0	0.198116929152455	0.0565835283663675	0.0855606248726255	0.992985906091431	0.548633902836769	0.147176426980946	1.77458678118316	0.661658402551539	0.128953220386006	0.256406853794245	2.39700885044204	2.6892320568804	0.866789314315316	0
0.991100029952448	2.7484827015205	0.198494153639083	1.93338379147224	1.5709000451154	0	0.00446543677030053	0.231801022777158	0.0157829972409275	1.54067207134245	0.01292617444427	0.0275787274742827	0.564426948637794	0.23094077612394	0.0352015957185661	0.518434423771075	0.930548119247855	0.183073576214852	0.650029240527646	0
0.56910217295356	2.87481663440864	0.0858325236749548	1.8839335617976	1.85479359799369	0	0.0364681670692917	0.0749164020524617	0.214995134614923	2.98702975054898	0.0134979917489773	0.0163536835778348	1.01085143474546	0.13303737874735	0.0229004021100788	0.244156395628105	1.30550364826776	0.121015400961366	0.0375930755402331	0
1.30544527855355	1.7325731212952	0.107955630087393	2.27604994167305	1.54952132078964	0	0	0.0473987888754111	0.0832474137479361	1.99873708923515	0.0090604681563836	0.0385766514523232	1.621149304	0.304043696473541	0.0247451901971378	0.578214165472454	1.35179791494717	0.414027259124902	0.557091443998695	0
0.868607754667886	2.93298713273462	0.464563720096562	1.34624777408278	3.02855147200215	0	0.116364756691785	0.113567157047078	0.0260209707143701	2.29372360990493	0.819831652426537	0.141955885583644	1.45607016078131	0.862907585756396	0.0508847400250935	0.625831558233549	1.80190361467866	0.335940528503476	3.56271866397075	0
0.758814831602646	1.96576581804738	0.204641565610421	1.82293404802837	1.65191274464578	0.173255383020972	0.0447438212243978	0.0816123228578898	1.7288783037926	3.23267610452822	0.889940736525117	0.0659858294985853	1.14195588558364	1.11742908358689	0.311154315440567	1.10124665668344	0.687687810732244	0.671293372481576	1.12220886170023	0
0.87271058172214	6.35510438549232	0.383718114635775	1.55218030417682	3.22461143379368	0	0.328951323912009	0.101515615491244	0.00302648288989858	1.27214266196418	0.806035283236219	0.115565995921603	1.63839826223585	0.286289758134097	0.057415612427243	0.224287289892001	1.21518156545332	0.839072742595877	1.17216745005327	0
0.955759158846881	1.77057536306351	0.141301987625258	1.23333590285138	1.98002530023873	0.0130691500195213	2.5895477855556	0.127237061924814	0.853915827815345	2.22851088271983	1.39259219566615	0.0254540964277491	0.813606774873827	0.0941009164388665	0.126840735277693	0.368377246120017	2.12273897195455	0.311038030022305	0.0852886748169873	0
0.981195072798348	3.15854708171694	0.38272258035299	1.54077124608924	3.0831452748407	0	0.0236102151826453	0.0694272104560142	0.236951758588081	1.12875530625703	0.0457225357346006	0.0418036876570852	1.25537987405132	0.714311467931997	0.171591153231601	0.335140206314213	1.5760867241794	0.328491830304848	2.22283546677765	0
1.1764504391191	2.46385783024233	0.468843942974637	1.70995227069982	2.26636678653399	0	0.0528331997629446	0.139469495038796	0.940053962096955	2.37147522569256	0.00977712161152991	0.023752135898995	0.955387205602525	0.4743581628754	0.0200576523412535	0.619084287543076	1.8114299275215	0.594453003668609	0.135403530597651	0
1.32912359629157	2.21518156545332	1.04858495757305	0.721853842163465	3.1224905070258	0	0.0526941113038451	0.0227583975781576	0.0836558970806325	2.02147972741045	0.113033665299892	0.11490002395719	1.65878273401283	0.444242994222485	0.136060106880266	0.138028044766761	3.21163525332715	0.830904309802059	0.374844741289734	0
0.684369929013007	2.24692487172034	0.120351940365222	3.83491342970104	1.36053283865776	0.0134979917489773	3.86823239495694	0.186246986145312	0.119024103142275	2.63645061667898	0.269751322048375	0.0159256899902542	1.32325476415065	0.370945412576636	0.0119249484797086	0.422448312233464	0.789520603600312	0.048096653272944	0.152637739651112	0
1.54349588342577	2.8043427300218	0.326307234886272	0.447103068297261	4.40493036310851	0	0.0107798387532428	0.0406820588030078	0.179256247190507	2.22295908308695	0.0615688492680028	0.0471195485685506	0.6959938131099	0.410883777195581	0.128293401009818	1.64149978812081	0.287354085029207	0.954196310386875	0.0716253939737696	0
1.41082951912224	2.84366231629106	0.205517632892707	1.42293264576536	2.74702211416124	0	0	0	0.156008221107128	1.72648248726505	0.0894981508391026	0	1.10554399219893	0.206143069691373	0.145481822265525	0.143915803071445	2.91783271351047	1.24373000430214	0.0142124448121047	0
0.896310604365822	1.9666519490314	0.65480212578979	1.61018033377434	1.51566199660636	0	0.00489684321484746	0.150559676575381	0.330902540701354	2.46863544596714	0.104739216216237	0.0349199843491595	0.941106310946431	0.0478175480213695	0.109561151953051	0.41391897713882	2.20479804521847	0.2482919377391	0.0795658498102748	0
1.05095437320516	3.06144788231854	0.517023672064581	0.503552275664581	3.04738133793959	0	0.0247451901971378	0.0878701329410572	1.09159829190953	2.58724496139765	0.950169765897566	0.0439043942956211	1.06970216663007	0.65901117119815	0.0926133927142838	0.549126980199267	1.36653204553713	0.130535556756188	0.14326279303862	0
0.443182266992222	2.78387567702972	0.276079727574732	0.2904244038653	2.47710738931337	0	1.18776774704602	0.0993625397577723	0.048096653272944	1.99566540973611	2.8841680764481	0.0190613650934302	0.879078371168731	0.3489122409942	0.0679140140884663	0.221691513510904	2.63703054796503	0.266756562304665	0.527971112909713	0
0.916858764699754	2.66541551195725	0.29983076182237	0.868528739686303	2.40294041979903	0	0.286289758134097	0.00891709473605305	0.0352015957185661	2.79293862240037	1.82546001779442	0.0371713376446435	0.824075356251562	0.265196826984414	0.244887059123534	1.77694619185709	0.100439479280312	0.294664856091242	0.148348449915649	0
0.960511710119024	3.50761706680431	0.214746522682395	1.61419155852529	2.33213503775662	0	0.142870845096642	0	2.96604279245181	2.57519129414717	0.491083453718256	0.0439043942956211	0.991825658697696	0.133958010100549	0.474462002443652	0.683561721630257	1.93783399667457	0.387472834405935	0.435201855887066	0
0.699818115614858	2.02538322147792	0.378955461140906	2.18491500408245	3.8444660013661	0	0.279292990697584	0.0954518810856605	0.0644690173684425	2.70635372729656	0.172231468825481	0.177471364444951	1.99291341795973	0.504772915975054	0.0378741656611201	0.75240607121538	0.97364800821647	0.285579770402795	2.16327329356988	0
0.751206609742853	2.48583896687905	0.560519321544369	1.40925514668484	2.93734439215023	0	0.191688975733969	0.101381142355025	0.240131118330748	1.2234843342668	0.348005740781598	0.134483821510794	1.55380282922981	2.50365403514555	0.170694233687083	0.422663591655022	1.20714320494175	0.208267528968692	1.73686460197858	0
1.17696099208944	3.12399720369191	0.461109415065255	4.56075774564193	2.53116932975868	0	0.212507085294479	0.0695646950933593	4.06446039455984	1.8317961886317	3.71560787752938	0.0109230271847919	0.638027484788198	0.389346536162498	0.770786768635283	0.817623257511431	0.345736995164043	0.459536538097791	0.163112244347124	0
0.620117165028684	3.58908032179332	0.190804468127001	1.48820648807966	2.68961226966594	0	0.0174943794592725	0.0515809206306449	0.032383005311653	1.29395897902869	0.0750533646045073	0.0103501881695673	0.787933893604076	0.605399510161858	0.165558254461174	0.0451633516032245	2.45299071166983	0.194465331637997	0.0636409926426959	0
0.6955484681331	2.38100643708862	0.940354711533293	0.863542051179579	2.43906456684321	0	0.015354834293464	0.0261626544896757	0.0487941802608049	2.75542173473424	1.18516880978146	0.0318186258263571	2.67735037719518	0.0911243336611647	0.370052655715914	0.423954594014897	0.638676282800239	0.134483821510794	1.56613321292951	0
0.843983844048327	3.03931389357762	0.149519521490029	0.386038359888614	2.7521491276947	0	0.00417776078910997	0.124195771587192	0.157949153783694	2.95891689558696	0.253868280441719	0.0335111023613237	1.90892816505616	0.380507819339446	0.02091106558169	0.359633613048041	0.514602026442041	0.13224779829844	0.305445278553553	0
1.10265813136374	2.89305150273685	0.381172604716798	1.760519037	2.0805553409195	0	0.103531209877993	0.023752135898995	1.15490719904767	1.65145358008402	3.15049468884858	0.0611540632071007	0.598651047884608	0.39044757799331	0.0367494764278683	0.864810145567339	0.533762670547088	0.122208861700229	0.214249170254514	0
0.481195592928954	2.31243283680922	0.153545951856674	0.18840092460321	2.7710615495741	0	1.54675867043477	0.142348082144681	0.0270124650625817	2.86147901754989	0.213253950733534	0.00403390128448972	0.589667623664507	0.174917695239588	0.196732928222195	0.314638526699882	1.35179791494717	0.337882321733961	0.179383654356298	0
0.893206865114869	3.14123658152569	0.670205845544553	2.47985138673735	1.34528281759351	0	0.00575926928868495	0.0289934118795487	0	3.24510009962275	0.104873376726018	0.0102069428692571	1.73140049856243	2.83428647434323	0.00575926928868495	0.426425790742027	0.930926531064028	0.162596765988487	0.0305479641629666	0
1.1104968819174	2.84709494026056	0.301353518877764	0.336169110464009	3.32620654879507	0	0.0831112269313071	0.105543992198926	0.0107798387532428	1.87408872089628	1.6552144225416	0.0375930755402331	1.64979937658807	0.263995882071239	0.11609855223658	0.557777671394926	3.18364530539466	0.404794153147693	0.659467937084786	0
0.83244448164531	2.29971356006424	0.410123978412927	1.82993072183964	2.52499139753486	0	0.0462815032119103	0.0646069752973919	0.0538064436957938	2.1130003155145	0.105812151129231	0.0854246562526777	0.511569241972473	0.312665173558394	0.032383005311653	0.548239319575263	0.50578932791007	0.134746655368488	0.243425361895265	0
0.356819915075995	3.24304446840185	0.173127433480656	0.71966535377182	3.22230997926432	0	0.0511632525821146	0.0731347046302154	0.0709388213434375	2.38634192539018	0.867738351762688	0.0625362198953893	1.20100646605609	0.118359725953057	0.481918877834791	0.370610693490593	1.89933033479045	0.103128316217225	3.04977015181638	0
0.50049614888789	2.21322283905845	0.0639170536923114	0.66120232976271	1.80520989558233	0	0	0.0536674490388253	0.00547185121005949	3.28018429514379	0.0308304301532745	0.280600048848165	3.06009927824166	0.108223341173871	0.385927956594824	0.106482330469981	1.37417703298984	0.0988237683796915	1.16317666619361	0
1.1885275267744	2.75210629932519	0.642285683059577	1.20770547648153	3.42706975521079	0	0.00504061670053014	0.0630887120192842	0.0501882233114782	2.75625474272391	0.3965979315749	0.026729250487489	1.99305839058115	1.45238457602946	0.111298453402541	0.503755787449499	1.51035434081361	0.572210593312309	1.61339020529382	0
0.781989115864704	2.81083380226726	0.241962182215193	1.64823532977363	2.26047736865342	0	0.00489684321484746	0.0549179191289579	0.334568275666133	0.788685710613534	0.619084287543076	0.0426443374084937	1.52927124370593	0.289008145530796	0.207268173112028	0.392097566783076	1.46863544596714	0.287708686245417	0.45459705653455	0
1.20633064787105	2.00920382732984	1.5101517577843	3.33679752417699	2.8050447613704	0	0.325846898238815	1.15283240468942	0.365244599589063	2.59824608753958	2.68994766834251	0.137634671883373	1.15982290983838	0.0644690173684425	0.394294620494657	2.83023503866173	3.376637678	0.50131174924366	0.42212533285652	0
0.766043843012695	4.02714520275823	0.136191386287144	1.63812018808403	2.9272327751257	0.0735460609151547	0.178873958169795	0.0519984677970024	0.00417776078910997	2.7484827015205	1.68795649404448	0.0578314745605733	2.31083450798397	0.225274929869569	0.419970287208376	0.23842002607896	1.71470710622898	0.267715561951702	0.385044425959607	0
1.01306915001952	3.14854369453634	0.293488202375508	0.715981203188397	2.89503112091483	0	0	0.0471195485685506	0.00705194251649002	2.76750649597078	0.981998741593333	0.0124971626829022	2.52897131749837	0.420724919415847	0.116497840501748	0.420832691801576	2.12455974176101	0.0986890440913283	1.16658691407045	0
0.9900109020609	2.53017064839464	1.40495760355753	0.139207520271254	2.55576708296718	0	0.136453909268651	0.0553345017510994	0.163241085163543	1.15561972102645	0.35456499895441	0.067087964801147	0.467696836372603	0.279649578557086	0.44116473412915	0.227248183780733	2.09031147137604	0.273098089178491	0.924175914996554	0
2.40493036310851	3.92159818693053	0.995303605335244	2.59667281034889	1.39055763597413	0.0657101640652657	1.32515611774159	0.0973411087967018	0	2.74010724619747	2.15179388749632	1.0617070847916	1.29066031181136	0.119024103142275	0.414785005552843	2.99380114670407	1.22983399	0.128425389028837	3.87742034327547	0
0.744247224046654	2.61074730088465	0.17018145776525	1.58400038328577	3.86768893813695	0.0147837526270704	0	0.057554246458089	0.0263043243519085	2.7067294550326	0.0654344459486331	0.017351841787775	1.59057806812807	2.84679415947329	0.0762854428089158	0.334797075133885	1.74785998480159	0.152637739651112	0.0569996303855637	0
0.782995588813533	2.6339658733322	0.376623787423014	1.93387474171536	2.76559839326964	0	0.022190239634066	0.0779265786850691	1.78659636189081	3.29879026334513	0.625925048499654	0.179638434938132	1.79460301464876	0.399882010026675	0.156267163051804	0.779974061065757	3.53524426695836	0.277032551874793	1.63700735518893	0
1.01449812699935	2.01688849707299	0.0905824763624423	1.96158628814417	1.46748817350836	0	0	0.0957219222733257	0	3.11031312570989	0.00805655487105846	0.0579700686373299	1.73013995235651	0.222062624777488	0.0487941802608049	0.230571941904652	2.03396913993936	0.059078342201253	2.82152655051026	0
0.823341761763143	2.71729805152355	0.409906819529264	1.1219437335104	3.52532974212049	0	0.0399805976908813	0.0447438212243978	0.0554733358984316	1.08657998126414	0.701859519009419	0.0179219079972623	1.47866123635187	0.65480212578979	0.736821317448161	0.858935842688249	1.58621229492397	1.33782524745679	0.153935010704163	0
1.00877370706602	2.24573903242928	0.566766454622181	1.93651545193835	2.44429601011742	0.0180643893603616	0.0277202583559274	0.117828003827481	0.045862297908688	2.39196013976987	0.382279900066948	0.211635253327149	1.37784561029697	1.18643716894786	0.0547790315196195	0.839637161509669	2.63858361523166	0.212756083403638	1.6406209280357	0
0.664846881507388	2.35428288646776	0.203639694013985	0.706464245612283	2.61762761300299	0	0.0754641742625125	0.0617070847915972	0.298775603076542	1.93032102450632	0.914105237118472	0.0187765851791836	1.75450273218095	0.698751887784676	0.0618453070710695	1.16111373893258	0.863779903795878	0.578793832676753	0.326537348139952	0
0.400756503183251	3.9209125541961	0.103396924492231	0.201131966907887	3.25391365130161	0	0	0.0832474137479361	0.373174890753116	3.48861783459065	0	0.00662118012237996	2.24506966719173	0.153156788061421	0.0934249594191029	0.322735777980096	1.06619254401226	0.0401209172008775	0.0510240030244669	0
1.08943035342652	2.78962493125997	0.359633613048041	1.26729607804311	2.98013500671694	0	0.101918959711072	0.201508403972225	0.0142124448121047	2.44228003525258	0.192320435034499	0.126179948823193	1.04725917547801	0.820893749228565	0.0483757045389763	0.615322123494705	1.90812117040614	0.457751868727393	0.144437998368392	0
1.05568156207197	2.01653197677243	0.473423270279197	0.778124451785633	2.88410945135923	0	0.0116387562468937	0.0514417113826102	0.0176369030494984	1.93700533781153	0.313129734837852	0.0360461001568596	1.65923957221832	0.801986364114618	0.195851508575644	0.237196573630394	1.47954100736632	0.136847604192881	0.214746522682395	0
1.31817220300303	2.99077337790844	0.520246222707027	2.21605125763313	2.45738416258525	0	0.0399805976908813	0.0839281550623593	0.14938944935895	2.00036062868351	0.842134080105623	0.0473987888754111	1.29736752321766	0.465190887925982	0.165300974916865	0.466548816964552	2.02382309102213	1.08746284125034	0.146394549060505	0
0.920826827188914	1.72757198801982	0.317998617861435	2.27967929023402	2.03372252239065	0	0.296193072614792	0.0818849667292274	0.203639694013985	2.74536642658117	0.287590495523941	0.0644690173684425	0.75052075518233	0.384823458729755	0.151728955343337	0.478609468404512	1.95828590092326	0.0658480033660813	0.435628594052091	0
0.708937639626444	2.90654430724244	0.180147861158429	1.14574266027761	1.15374049439535	0	0.00863030514344006	0.0166389421137891	0.0132121114268512	4.01393563623615	0.0126401807787703	0.015354834293464	2.61119599188091	1.23155529035604	0.0676387168753633	0.322620422361685	2.51624212661881	0.178364081846803	0.306495572259637	0
0.566766454622181	2.97407036702403	0.279649578557086	0.852078762601561	2.62998602241965	0	0	0	0.0905824763624423	2.42322854734383	0.0658480033660813	0.0405417938628468	2.00151403506355	0.143524032521613	0.0304067104260458	0.111565544959518	0.717561277014488	0.400975043673087	0.715805532559152	0
1.45922175682285	3.10391721075207	0.802482761082775	1.6859849867559	3.02948822387324	0.0401209172008775	1.12578333162732	0.211884401940305	0.451540833017832	1.92082682718891	0.386148754734357	0.928654569900175	1.20495450785604	2.11073071960906	0.0467005867416223	0.821138737490704	1.64385618977472	0.124460486274336	2.93732555788838	0
1.09922786577486	2.7256539160709	0.27786575723488	1.47757371917423	2.39840509977223	0	0.0395595572557058	0.138683427979272	0.0201999229434977	2.85429493045532	0.057554246458089	0.0411027718191281	1.41608307420836	0.441270990438599	0.0199153677076859	0.859253984823259	2.38529297364579	0.529671048347783	0.936289294648656	0
0.853756175843635	2.43416115248586	0.236584458113175	1.41088377719558	2.69935173789694	0	0.0270124650625817	0.017351841787775	0.00690836934217749	2.24135208577066	0.187007566977033	0.047957107396655	1.2904244038653	0.254110241874721	0.0665370023957913	0.377512488485005	1.55272134863877	0.446044442596041	0.744936066812776	0
1.37306349863316	2.48354494428375	0.527770988753353	1.50070009220755	2.86927920734301	0	0.0142124448121047	0.111031312388744	0.0309716424120755	2.41343160760289	0.194339249484463	0.0539454249627852	0.755571284410235	0.910118618462747	0.0738202332916714	0.786429083203056	2.16745427548123	0.897859973618413	0.673556423990145	0
1.07320327215671	2.82787998227488	0.391657754252914	1.29331162151718	3.66342432407265	0	2.97072483653238	0.0628124924050212	0.897472787270879	1.84362212028251	3.63522039083811	0.153545951856674	0.904503365820047	0.843823089126896	0.0731347046302154	0.241352085770659	2.72124139997675	0.334682679935721	2.22240272626422	0
0.59569460683892	1.94983371269985	0.426425790742027	0.961845549175257	1.90485014435862	0	2.24479574642115	0.0426443374084937	0.0339339114419318	1.64975339940494	0.902652471196082	0.0415233621843504	1.2222481446184	1.8185233820663	0.0594937253916716	0.213876043382942	3.17019748477186	0.0183493098788918	5.02583498964053	0
0.407733430987933	3.3450556751793	0.0963968041871571	0.12485746725576	4.36320612759339	0	0.0519984677970024	0.0513024887006311	0.115166449634935	2.68844895019268	0.0810668804918885	0.0251705757349061	2.6992851001996	0.15704371014558	0.047957107396655	0.261951978592154	2.52160358028094	0.0760117385696413	0.0243196791954129	0
1.55237707109487	2.16796802146725	0.078336571121179	1.35061039519924	2.15882172229711	0	0.0196307563355084	0.0496307677246004	0.554932601880473	2.49064714058158	1.35901507015665	0.00590295685823641	1.80665401423206	2.23719657363039	0.101381142355025	0.746656736157288	3.11463354906894	0.484086559411609	0.121943733510401	0
0.499067737839628	3.25184025875472	0.144960004720858	2.05630606033188	2.05502207606218	0	0.00977712161152991	0.0187765851791836	0.100977647724821	0.602646908505373	0.00719550140420377	0.00877370706601613	0.292074949977542	0.0272956240509075	0.139993301903365	0.283329168051641	0.866710199674025	0.234869151705381	0.100843124433112	0
0.614191558525291	2.08191904359059	0.121943733510401	2.78665908639858	1.80842624050466	0	0.025879273023259	0.0814759815979586	0	2.00909630928528	0.128029388740641	0	1.34289603673962	0.0802483300921203	0.088548697010238	0.314290483987996	1.28552058898382	0.103531209877993	0.0287105859541401	0
1.08549264216447	1.47259174573693	0.483261159952127	0.238542314279151	1.11089772332981	0	0.0110662014062054	0.109427426686154	0.0027385198069288	3.18765691239707	0.0321008431670241	0.0957219222733257	1.22848009832992	0.329066174450691	0.127104965139401	0.451646327883945	1.97033831408107	0.300065136778761	1.28356623896515	0
1.30696212414046	2.56715600371079	0.260627908126699	0.612682759077084	2.35783347862949	0	1.50792146495733	0.034215715337913	0.174150712212013	2.52661973581897	1.03899797879751	0.0396999177209514	1.39741965230161	0.477470103341899	0.0179219079972623	0.977975913199126	1.37133582005118	0.238053099272466	2.49865936049888	0
0.364572432295856	3.32716997039999	0.112766845428428	0.976656911139756	2.19355098628289	0	0.00662118012237996	0.0337929888493031	0.0758748669751276	2.51189810171617	0.0851526805631383	0.0468402542029724	1.57041435461765	1.16124275834251	0.0522767654523578	0.18205660901025	2.2719634488991	0.368377246120017	0.0803847874146045	0
0.863779903795878	3.07537859856324	0.325501549334499	2.1755884710669	1.83037703121393	0	0.0661236424652936	0.0840642647884745	0.0339339114419318	2.77065992900966	0.665119852093972	0.0781999199213715	1.65319762851025	0.636914580355878	0.189413431033673	0.469052409854689	2.13724119171159	0.26207228839841	1.55767965889169	0
0.892740727779348	3.19470170598098	0.731965213669275	1.80784947558158	3.39963596328934	0	0.00762609237617795	0.148478615931968	0.191815289706898	1.81803247465809	0.0547790315196195	0.0270124650625817	1.11663091203631	0.171463056002581	0.0814759815979586	0.422663591655022	3.37200484431215	1.43690805171415	1.21101219348551	0
0.977389838934878	2.96325215381661	0.386921282217816	2.22437990986705	2.15571685585502	0	0.208017754895892	0.0415233621843504	0.112233057598497	2.20097508913723	1.89510869767674	0.0743684217815534	0.558169654834612	0.410883777195581	0.0515809206306449	1.06812045252924	0.280362489973778	0.0529722748139887	0.229218742449247	0
1.42228683158326	2.35052553494486	0.892041239260971	2.10946085916494	1.71795602522302	0	0.126444299724691	0.13815914522947	0.00187428553135083	2.76691313440974	2.3367689658548	0.0233263318600275	0.624615633137646	3.16100083748324	0.0554733358984316	1.03470873974217	3.68944454108298	0.147046143417315	0.0690146779151805	0
0.433600462625862	2.30249453283044	1.18612018368064	2.24220614857087	0.944933389057907	0	0.739156825713946	0	0	2.75174220684172	5.64364265510672	0.00949050294745244	2.22302088726984	0.0866479127551883	0.278341658621642	1.61725145811616	0.236094578637878	0.264236151043547	0.134878054343112	0
0.901880563718658	1.7241263539058	0.249141903280348	1.48897766660285	3.71950108323452	0	0.0622598944701261	0.0836558970806325	0.595408177856631	2.78972925137577	2.82989014141291	0.032947164099129	0.376401526593598	0.156396616597665	0.111298453402541	0.963696059986536	0.12961273813047	0.0890913185646892	3.16706884589791	0
0.959325039239132	3.14151453697237	0.366364182945645	0.623773238111409	2.58688481285218	0	0	0.193077821546367	0	1.41305242854853	0	0.00992040959306388	1.89944635213708	0.0870554345433757	0.0274371827068511	0.142086629617527	1.99436248903464	0.130799110838194	0.384933946575176	0
0.522357116367621	2.6431173407523	0.22329897333279	0.763921420761409	3.65262416103751	0.0454429707611671	0.0788830465219891	0.092072094502929	0.0337929888493031	2.96833041310312	0.994072791234288	0.0932897300014767	1.53595340059943	0.489337408889382	0.147176426980946	0.356143810225275	1.00007213294874	0.400428630364699	1.17402284205541	0
0.750177705593057	2.98808476443196	0.139338513601429	1.57835910411004	1.46189521096381	0	0	0.00776959414591767	3.54224566606535	2.65688530806142	0.0954518810856605	0.058939854556233	1.45612274383822	0.135403530597651	0.287708686245417	0.265556915602505	2.7248685146864	0.0166389421137891	0.262673686981836	0
0.492622328574446	2.51641864163387	0.127765328148545	0.367930141431883	2.62133688581356	0.0496307677246004	0.0219060767336222	0.0210532520540752	0.0974759590132685	3.42314785293203	0.0476779751444756	0.0768326955573986	2.07272323102162	0.215740713464018	0.0434844976035795	0.196229325794221	1.78914496154562	0.044603950649768	0.615887073916057	0
1.08440448293435	2.78899885210611	0.214124805352847	2.15610532978289	2.54131658536652	0	0.702568895810872	0.0805212318314924	0.0592168165537986	2.30284543257254	1.39325143715703	0.0263043243519085	0.696082865610832	0.158337027167101	0.0913951860117	0.807025125498644	2.44020807501375	0.305095010666697	0.0526941113038451	0
1.66366341177505	2.40917366687792	0.123931008319631	1.51086067396762	1.52601871722008	0	0.157819839478863	0.0112093614203034	0	2.04488367823976	3.18156375768921	0.00776959414591767	1.11802742259079	0.0720371807728801	0.161307263720935	1.04446406651325	1.40184887473608	0.301821736339363	0.170437868508108	0
1.01749437945927	1.78509015499476	0.529571107573895	1.86274892579353	2.52112613711043	0	0.107553970289646	0.129480858698878	0.845831239336835	2.15775517797959	2.69799616602105	0.0665370023957913	0.477262849349172	0.437653878346192	0.0630887120192842	0.693587315402805	2.31295554188802	0.628260338337299	0.17210342844014	0
0.734742131297059	2.94833919513333	0.15678490755436	1.71338788974999	3.40046961854222	0	0.463727071988511	0.085968453862165	0.729531018385868	2.67199529818489	1.8417316434825	0.107955630087393	1.65576396832137	0.690819340159926	0.018634174139051	0.60293190406964	0.970853654340484	0.115565995921603	0.864730922314751	0
0.405229979762559	2.92846507820214	0.108357178090419	4.89183715787583	2.90833256978242	0	0.0140695825016559	0.112633416985245	0.0662614422687213	2.74586118166024	0	0.00633393372205049	0.402176424979483	0.0721744169243166	0.0483757045389763	0.174022842055414	1.33759692776637	0.400537929583729	0.201759307458229	0
0.590338533179087	2.62956645137092	0.173639163570579	0.846954583696842	2.67712482569762	0.0140695825016559	0.0123541304078741	0.084744620868468	0.0970713705439032	1.80648904524404	0.414135532984451	0.0328061450832415	0.766043843012695	0.275960580278064	0.212258044202735	0.338110596266224	1.7407549013661	0.304160547001356	3.4751367775205	0
0.795018812859228	2.42091351580785	1.48083381445042	2.23762490001616	1.63296612490967	0	0.0833835877100825	0.115299644025547	0.283092058175047	2.61091262432962	3.39643353125099	0.0275787274742827	0.550112629647245	0.27357556561538	0.236706901995353	0.536948088339393	0.981487367798262	0.643579165731715	0.196607044094818	0
1.13533785653182	2.45872321263061	0.673737314848746	0.698307393514627	2.74092756031863	0	0.0394191831333972	0.0712134896052646	0.0511632525821146	2.24649929795888	0.922426225312796	0.0251705757349061	1.70571255405608	1.65099426933805	0.186627326682922	0.319155457824703	2.18192943769007	0.230080016218908	2.4452499632319	0
0.802896294791826	3.27230692105288	0.929488037818095	1.8958842359515	2.29689785770008	0	0.0219060767336222	0.119156941873632	0.0740943535738734	1.56159497452061	0.00647756407120479	0.0234682805039054	1.36932688376277	0.207143204941749	0.0132121114268512	0.140909506541662	2.82661966696429	0.191688975733969	0.0855606248726255	0
1.23223095382554	2.86558234437659	0.283566238965146	0.696439020655753	3.0542059787572	0.025312343046069	0.0333701384605922	0.0284277045726673	0.0142124448121047	2.06263982828646	0.0163536835778348	0.0684644509669057	0.723514875873805	0.432211149171219	0.022190239634066	0.688225127327241	2.27112682678252	0.315682151337925	0.316956668181831	0
1.52074909665017	2.63298938274317	0.00977712161152991	2.04243422088883	3.22995700858436	0	0.0361868028478463	0.0265876223480842	0.0801118598615982	2.64360225310045	0.0227583975781576	0	0.597602681499927	0.0994972011701899	0.100977647724821	0.0854246562526777	0.1598874787305	0.0969364825029574	0	0
0.833416375270494	3.34775068493714	0.36815371109619	0.949124009893795	3.3661403357705	0	3.44560753308896	0.167871708029161	0.0113525072299052	2.73547885247061	2.51986895218573	0.346871813944249	2.24427819857814	1.1740867785504	0.11609855223658	0.871449416	1.55119606683418	0.173127433480656	0.0640550644104434	0
0.391657754252914	2.30894328812521	0.0945063386814923	1.59469185650949	0.77601974064747	0	0.0140695825016559	0.0475383887633606	0.094911647025467	1.71426750142306	0	0	1.6718368286812	4.11112314769176	0.0462815032119103	0.208392399790676	1.78571793231674	0.280481274300624	0.023752135898995	0
1.72652608309616	2.26552691165019	1.00389002743337	2.23054120146292	3.54126701758583	0	0.608620024360492	0.160403925860014	0.423739507165316	2.17549266504098	0.684369929013007	0.0713508041288431	0.829930721839643	1.01306915001952	0.0615688492680028	0.663845547243145	3.06985680645262	1.02842770457267	2.68694867350689	0
0.59912732633497	2.42064408484287	0.824890023979398	1.77163208127498	2.67070439715562	0.0109230271847919	0.0142124448121047	0.00604663011841478	0.00489684321484746	2.99911607855887	0.152378145401039	0.00848688896549116	1.1798294908513	2.69017122414934	0.0142124448121047	0.245252252149377	1.79564228556699	0.025879273023259	0.0374525099396066	0
1.42685513232421	2.80683958179819	0.326537348139952	1.76477076438708	2.39960862217251	0	0.0402612230644346	0.195221593252845	0.0532503847022502	2.47360510240407	0.022190239634066	0.265196826984414	1.45916928659895	0.576377014607468	0.0743684217815534	1.00028851015812	0.861717210507293	0.0275787274742827	0.933421562807628	0
1.26963165094044	2.15835318629525	0.854634043133882	2.05956294429733	1.14945448689039	0	0.0162823601299947	0.91586504142251	0.0369604224559114	2.51292214601569	0.0414532723045356	0.112433251179737	0.619459964920601	0.156072960950567	0.0951817893426852	1.01371236482065	0.404194676495389	0.12366619645382	0.14326279303862	0
1.66225108171523	1.80826147405395	0.0836558970806325	0.437121184384194	1.24932397362208	0.00992040959306388	0	0.0919367382105852	0	2.71927107305431	0.0126401807787703	0.0116387562468937	1.42282503014239	0.236339539168374	0.0844725169369015	0.504772915975054	1.59717358467203	0.0810668804918885	0.0233263318600275	0
1.25247621413522	2.53099461041718	0.363899951686622	1.65328936215566	3.02687086472475	0	2.08484664661307	0.197865391353738	0.0842003616746553	2.0829069225989	0.355692897566225	0.0340748202705723	0.842134080105623	0.496411216475492	0.116364756691785	0.632268215499513	2.40993396617738	0.170566056792069	1.90041280070609	0
0.775935488301787	3.2249972244572	0.785006430708347	0.349365277594213	1.40887486820896	0	0.00504061670053014	0.0260209707143701	0.0658480033660813	3.08203830626712	0.0514417113826102	0.0136409106693863	1.30176321746614	0.184978459693331	0.025312343046069	0.11809388938682	1.45380727437168	1.02658762234808	1.5765221379205	0
1.13887998490061	2.26879367512248	0.296193072614792	2.61022758954469	1.46199995141985	0	0	0.0614306004977481	0.299479127980384	2.53361318137943	0.0698396250686344	0.0260209707143701	1.36378784110329	0.219462838957155	0.174789893047815	0.365804499871982	0.491699200650731	0.268075022534324	0.0771062441059786	0
0.64505601299147	3.25240051985986	0.212507085294479	0.597125899367662	2.98568257727071	0	0.581206608836821	0.0657101640652657	0.0958569239148305	2.57412573450295	1.04481375142682	0.0746424379344928	1.71351986569491	1.24956669834036	0.0560285389227513	0.490467443870772	0.90373244828493	0.171847313573341	0.289716448486299	0
2.17354322800387	2.62494309841204	0.278460609443402	1.04383441999994	3.06646811729821	0	0.0112093614203034	0.150429698194205	0.104470857762917	3.28590522481903	0.3489122409942	0.161307263720935	1.91628554634606	0.534758869344362	0.128821280650134	1.03188918533733	1.79431188458201	0.847676272029597	0.23204671335011	0
0.658280044847325	4.12690679728017	0.210014737709273	0.240375394498092	2.48246110364827	0	0.0361868028478463	0.105543992198926	0.914105237118472	2.46173808602047	0.422555955959751	0.0162110331559172	2.13806082099933	1.84510862723012	0.340505300673985	0.595885527905948	2.44151003852523	0.032947164099129	1.13815914522947	0
0.994434904396223	2.11086432413219	0.279411863110694	2.48805220289557	2.91034891538093	0	0.0994972011701899	0.107553970289646	0.838508102780656	1.16896288400693	0.613343053003822	0.128425389028837	1.39933518250207	0.633198686374004	0.0844725169369015	0.726220884609513	0.331590575866237	0.104470857762917	0.294664856091242	0
1.02275839757816	2.91332028448548	0.345509924251339	1.48036853734721	2.31452252179161	0	0.00834345852933497	0.143393418693188	0.00848688896549116	2.15237814540104	0.195095577177218	0.0873270517974754	1.85427498016816	0.637842060324105	0.253384235800074	0.580531438155187	2.83600489524209	0.193330195384304	0.0524158941511385	0
1.69005945057612	3.65593565845722	0.633012640201731	1.49010798328815	2.91023377151712	0	2.44625622988956	0.164142648848306	1.00014426229109	2.39854191425525	0.0837920324938865	0.154712813782158	1.50207595604579	1.52626917206523	0.0291348040530228	1.00827173796354	1.90257529903094	0.691802132918154	2.11380049766581	0
0.52486606458593	2.62196979588382	0.132774233276326	1.2644163265167	2.23799193573071	0	0.0107798387532428	0.0543622884496891	0.444773065522451	1.87200131148318	0.373843062918309	0.00963381939726868	0.999927863444527	0.97834208874892	0.153416242255248	0.0822938359514309	1.35128909759887	0.140778655782796	1.69577115780567	0
1.50029217673417	4.51650058769304	0.128953220386006	0.501107892377292	1.85331704180176	0	0.00489684321484746	0.0850166734887139	0.0172092900322231	2.68806843065787	0.0213375829656949	0.00863030514344006	1.61837962867905	0.210264166313091	0.0713508041288431	0.58880456701555	0.658371455906496	0.152118504431943	1.15497198831638	0
0.998195503153252	2.25863952113709	0.622742975760372	1.16986088023779	1.97775616324959	0	1.70518171234615	0.0957219222733257	1.74243744537627	2.41297116292663	3.44583262420763	0.0483757045389763	1.33353822878822	0.547351112455646	0.15146919750308	0.85287777405358	3.25094641909395	1.70858455713792	1.05568156207197	0
0.969896447296332	2.70017334985264	0.312665173558394	2.03840106206992	2.87357699429696	0	0.0423641752480077	0.180911663368569	0.164657575253662	2.62564455952416	0.0690146779151805	0.132774233276326	2.13494374934282	0.72106636873105	0.118492625869405	0.622742975760372	2.17344728605727	0.153286520990863	0.56686385175578	0
0.794103898559748	2.43453482470308	0.491288731897442	2.20207287546592	2.04621164411978	0	0.0192037339730927	0.0408223101073411	0.149129269909933	3.27426166125705	1.27834165862164	0.0229004021100788	0.673104097590174	0.214249170254514	0.135272179476252	0.310572794597154	1.05824721685466	0.398459827122383	1.86599797260227	0
0.399553938384354	2.01638934397952	0.596553552742506	0.527270556877341	1.5810619560026	0	0.0309716424120755	0.151728955343337	0.170053235302304	1.95304169244538	0.303459301828336	0.323081789503733	1.65402302141103	0.369159346064531	0.018634174139051	0.6915341649192	0.807849475581577	1.95910242974286	0.930093894012149	0
0.888538700417797	2.35052553494486	0.493954693641371	0.991245184901849	3.54606718045021	0	0.00992040959306388	0.0679140140884663	0.0612923384782941	2.83543905322413	0.201759307458229	0.0174943794592725	1.31016559049428	0.370833848176403	0.0244615301409958	0.457751868727393	1.1562671630518	0.153545951856674	3.10619754228874	0
1.19042522736927	2.52882133100913	0.493442391146413	1.69496931406441	2.31823006007592	0	0.078336571121179	0.36289064266586	0.0487941802608049	2.29927396865315	0.329295848102515	0.295840550917035	1.31086358431875	0.444455046113936	0.0673633671196102	1.13579751222339	1.65727414074358	0.297367523217659	0.390997783957376	0
0.849518948161842	2.21113682698228	0.609471311411451	0.971957335415009	2.09288396567848	0	0.0356239097307212	0.0404015152842066	0.0340748202705723	1.94178241579715	0.0404015152842066	0.0142124448121047	0.652417656931994	2.34519764337898	0.126179948823193	0.381283372503784	1.08562860437745	0.614380047556248	1.62718657448414	0
1.43610852365669	1.93481840747871	0.689567543950467	1.53515715633451	2.30634974384972	0	0.00489684321484746	0.234869151705381	0.0172092900322231	2.65930808547388	0.0625362198953893	0.0426443374084937	1.50008817573822	0.800578977798369	0.0569996303855637	0.500088175738225	1.87766573379666	0.481195592928954	0.352532556672896	0
1.20125745684324	2.30471545779876	0.217230716220669	1.25126462889425	2.63145356091519	0.0217639742916567	0.0614306004977481	0.146655222119465	0.0599089890186851	2.02091106558169	0.121545949846959	0.050745463581399	1.39484336153086	0.201759307458229	0.0565835283663675	0.802317314403593	0.428571222085267	0.253263199259806	1.26050747780475	0
1.15354595185667	2.1695402314598	0.337083076310787	2.22404027421793	3.75319802578462	0	0.0160683686276537	0.183454754174942	0.00403390128448972	2.1579814805489	0.389126226924704	0.0248869993131795	1.10171730169687	2.4474205045905	0.0743684217815534	0.821220391000695	2.12809539633752	0.146264194866526	2.64660046940663	0
0.530370439980735	2.13599446269685	0.494569216598648	1.98877556233775	2.5003941664158	0	0.494569216598648	0.166843964412491	0.0133550586690676	2.16777538816081	0.255440304865444	0.35151526079747	1.00669298278711	0.310572794597154	0.0521376233351753	0.443924857933742	0.738119288782577	0.190172344802298	0.986592967305897	0
1.30246528733241	3.1684976304743	0.512884231408408	2.03804981917952	2.5554235315619	0	0.0220481651801732	0.115965431586807	0.296310560708092	2.43642838805256	1.06336487875843	0.0389979787975099	1.11782800382748	0.594166328050996	0.687060688339892	1.22995700858436	1.7105254423386	1.17024556472346	1.0366088286051	0
0.924708008328871	2.5834228046936	0.239031363450237	1.71351986569491	1.6059209633507	0	0.0353423807921971	0.0626743627633925	1.18154785645596	2.04299446361841	0.0713508041288431	0.0190613650934302	1.02962956756306	0.618238655595455	0.0695646950933593	0.371391583924212	0.355580147377359	0.183200646725428	0.851679090869806	0
0.447526301168911	2.67522879964972	0.269392278940406	0.869160738400117	2.62339868237726	0	0.0206266505899578	0.0392787953513676	0.0130691500195213	2.19421315631121	0.0447438212243978	0.0229004021100788	0.916705928739985	1.97397856040967	0.0306892040711404	0.26435627052581	1.30672886705977	0.0281447677133787	0.0180643893603616	0
0.511872807474043	2.730792097	0.969970101159317	2.17565233821645	1.60696330464069	0	0.0367494764278683	0.0854246562526777	0.76578931714402	4.15898325116039	2.43210422346868	0.0501882233114782	0.672470602282424	0.245130531411833	0.435735258873468	0.937796340686552	3.4230806041409	0.183454754174942	1.31243283680922	0
1.19578852941855	2.28563894939416	0.319849116804756	1.96528560307881	1.21598915414672	0.0113525072299052	0.124195771587192	0.0866479127551883	2.92514493823326	1.80173810156646	2.22209354640772	0.0437644423101702	0.429749850800216	0.104470857762917	0.100843124433112	0.771547572295606	0.164400135024412	0.34925203178067	0.199122642013601	0
0.521653828266628	2.80409487266678	0.308710351168077	0.616734084956271	2.49108345371826	0	2.79156405180226	0.0640550644104434	1.70106105295774	1.85239842028655	0.787014473773429	0.0448836782397648	1.10989541090149	0.317304068361915	0.0556121566866925	0.198619873219215	3.21015504660514	0.403922104739796	0.957097397063733	0
0.986738576413902	2.7774091944562	0.628353671349842	1.76158314423991	2.39473363001981	0	0.11503324294624	0.0501882233114782	1.15179388749632	2.96921497074528	2.49579747779314	0.00389002743337184	0.315450299984932	1.64634701535134	0.217354813682437	0.439144375901279	2.66377724913719	0.444985039522375	2.07778988864367	0
1.30684550031428	3.02726023221652	0.263755573077448	0.95345150136626	2.22286637184799	0	0.0301241614551288	0.242084170550013	0.0899048684213355	2.42451904447545	0.396817102869038	0.0728604019312449	1.18719764954929	0.142478790642247	0.130799110838194	0.590051038733108	0.712991889461797	0.300065136778761	1.04131308232863	0
0.536749205648026	3.31849038819444	0.193077821546367	2.12760026573164	2.42322854734383	0	0.0109230271847919	0.0139267060429217	0.0357646536009747	1.6779817338547	0.803061675091301	0.0243196791954129	1.20726817311203	0.160145725404579	0.0432044985651676	0.383054501449792	1.32636476664075	0.247441471144408	2.05467485703742	0
0.946131951910697	2.73586872907358	0.148999162587764	1.80809668878353	2.8376405468434	0	0.104068226463717	0.0328061450832415	0.609754962172443	2.5356299793661	2.39739226914987	0.0114956388378294	1.27309808917849	0.0533894195446349	0.0382956981815445	0.372060582332161	0.922882870718874	0.325846898238815	0.207393130458336	0
1.1585955515009	2.56144834178548	0.142609487298665	0.496411216475492	2.80483831702151	0	0.0406820588030078	0.130008304108606	0.789019725789162	2.02229678629346	0.295252823267693	0.0156402903768822	2.64489455643701	2.04722427001751	0.118625513544246	0.648189302718138	1.66247897042325	0.181675061414897	0.698574106510158	0
0.854713822769531	2.81477598714172	0.455964988917518	1.57671561296567	3.59197855128355	0.0127831846982896	0.0710761620109589	0.0768326955573986	0.0392787953513676	1.89832446011337	0.184216808092241	0.0825663510714117	1.59636272006486	0.48604499259035	0.107687869314373	0.201508403972225	1.96631971369178	0.99102744700066	0.344714894490127	0
0.554343265662764	2.22394763243525	0.0930192331335447	0.163369914474776	2.6286336341647	0	0.0281447677133787	0	0.0646069752973919	2.15811078036668	0.111565544959518	0.0546401305383454	1.7288783037926	0.165172317937167	0.267835392097615	0.173127433480656	1.05109362948334	0.104605043229311	1.57724753559315	0
1.45617532497867	2.2703495287331	0.289008145530796	1.34004947285317	3.05137210172103	0	0.144046369616707	0.289244285156642	0.124592825405823	1.47617427714516	0.415109632227579	0.101918959711072	0.984334144840489	0.407515911946301	0.0829750272577682	0.84478735007906	0.265796924759752	0.535057594894842	0.104739216216237	0
1.31898199095519	3.78480756605282	0.825297185396852	1.37088963145494	1.60426113947611	0	0.067087964801147	0.234133395612482	0.125915549474723	2.78523666080553	0.168256923208582	0.391217807602897	1.17415071221201	0.893284540030272	0.0524158941511385	0.877665733796658	1.89662061135942	0.429964043516947	1.71962155012405	0
1.32152408371171	2.98484451074783	0.345282817593508	1.83919370809638	2.86195536414487	0	0.00949050294745244	0.162081103382375	0.00963381939726868	1.92956378375783	0.146133828893375	0.191436314605321	1.48707468005172	0.268554164033543	0.092478087200385	0.478195257939166	2.33982150492334	0.426855132324212	1.51151864151157	0
1.49600208636544	1.5233612193041	1.11955538469528	2.66895871225172	1.24883840164025	0	2.10070858859668	0.200629897983074	0.0274371827068511	1.97965955171582	1.26255342731929	1.09037922739535	0.853836004037922	0.979732708838676	0.0794293150029151	1.67640282384794	1.28131249085814	0	3.12220886170023	0
1.29918603429535	2.61164454337366	0.181929437690067	1.74635576712712	3.15357837743494	0.0146409468817532	0.0192037339730927	0.0163536835778348	0.206518201665115	3.26232791342912	0.126047755205939	0	1.55924706046191	0.150039692774153	0.12313642685606	0.818605183729966	2.18033884962473	0.227494650859301	0.058108649401174	0
0.616545903251068	2.23615582266993	0.157949153783694	1.26915286721717	2.36350752652396	0.02828624307911	0.0969364825029574	0.0316774964507602	0.02828624307911	2.22067046502371	0.235849576507563	0.0277202583559274	3.31799861786144	0.502941568004458	0.170694233687083	0.357946052859261	2.77865015015276	0.19206788447965	1.04103266150246	0
1.41473089400469	2.43999539792324	0.128293401009818	0.226878404196269	1.77150531594949	0.0179219079972623	0.858219766271066	0.088548697010238	0.233151803439294	2.6987296663234	0.503043370568864	0.0622598944701261	2.01781503773973	0.596648959616256	0.0389979787975099	0.552475444491033	2.77152644427726	0.0214797274104514	0.0994972011701899	0
0.802151848748991	3.20725255268272	0.229957008584363	0.497433534432732	2.42153301613831	0	0.210264166313091	0.0510240030244669	0.0405417938628468	2.22897256976016	2.05491791912896	0.00518437585972326	2.04442909335976	0.232537969008518	0.334339439906927	0.487897901210089	1.6330591539941	0.286644621016439	0.727441291363403	0
1.34670164802286	2.46503412152698	0.400975043673087	0.708584557137925	3.40111161467018	0	0.0182068566533119	0.0836558970806325	0.0336520524899971	2.05338941954463	0.215367972203479	0.0377336274465149	2.26156090241749	0.79925312356064	0.0539454249627852	0.965470320060602	2.18161146033741	0.158207747625736	0.168256923208582	0
0.801075859167457	2.05647948410697	0.420832691801576	1.7248248687368	3.39978633017059	0.0170667241898334	0.241962182215193	0.11116488907889	0.36535659703048	2.01356945297894	2.09670039808023	0.00676478187842236	0.390667685559667	0.614003044864904	0.149649581894975	1.24354722657759	1.3928669162308	1.13592881552641	1.44588558172038	0
0.503450509005569	2.6961051278772	0.165815488132335	1.27136591118309	2.71975295707761	0	0.00633393372205049	0.0714881055841824	0.00317044288012818	3.51840924386967	0.331017236018097	0.0336520524899971	1.94234559456875	0.022190239634066	0.624522057976862	0.374177032989839	1.44328837481714	0.17976580835815	2.2641460548681	0
1.01199648766803	4.54621538477936	0.234010733108401	0.594070756851538	2.91718348736469	0	0.0385766514523232	0.037030730944967	0.0486547018403464	2.4372810132262	0.0695646950933593	0.00863030514344006	1.9429835981871	0.697506958554785	0.130271954518859	0.377290364536777	2.31666710411589	0.373954394865803	0.806612773753507	0
1.13546920167402	3.07968530716798	0.146264194866526	0.995593056114343	2.46013967696636	0.0122110839508744	0.0478175480213695	0.0675010485665715	0.184597684155761	2.73504553263769	0.149649581894975	0.070389327891398	2.16899496492755	0.26219258817258	0.0938305716351355	0.58467393285523	1.08780225897709	0.0291348040530228	0.276437110436282	0
0.799501814061595	2.82350481500031	0.449534963478289	0.777619601072133	3.12614690155444	0	0.278817403074722	0.0655723115936221	0.229464873140092	2.17775836957113	0.71034910608697	0.154842406869233	1.94354630834475	0.833902076669163	0.142870845096642	1.13382652729883	0.708231388215503	0.706817847339761	0.530670075491706	0
0.57666724663679	2.13770024147961	0.0643310462459839	0.363339311629479	3.04577494813656	0	0.200629897983074	0.0784732093786936	0.0725860470685965	2.58135124716878	0.206768235468322	0.412402175364041	3.06515867512855	0.202260983562003	0.167871708029161	0.232537969008518	1.21989646206466	0.213005038545048	1.88807105210223	0
1.23161672738537	2.1168637576909	0.224410781870753	0.734568730450589	1.63932478917085	0.0617070847915972	0.00547185121005949	0.069152201869423	1.65828004484732	1.92588551708314	0.311270591486641	0.0388575500203621	1.32607708492313	0.0344974641994449	0.298071734933995	0.233519978773916	1.2909551425076	0.102053382729188	0.640898520642953	0
0.807767061766417	1.95646560592559	0.201382935864054	1.96284511980517	2.74764519256082	0	0.168128529576949	0.0425042631289634	0.0385766514523232	2.90796740594653	3.22056212960434	0.00863030514344006	1.17267952070629	1.28871291663483	0.250961573533219	0.521151269637904	0.711318688860582	0.560519321544369	0.692159346176776	0
1.13855237515265	2.91720258642199	0.444667066841908	1.28208390621972	3.19042522736927	0	0.338110596266224	0.539034702970754	0.0230423926658638	1.95326523901484	0.300416627836874	0.293958979028694	1.17581199372173	2.01052922479641	0.088413009726725	0.531867995605555	2.01813562476543	0.722028777902844	0.317535622016354	0
0.792438930064638	2.41120928279036	0.199499603660362	0.461319002490754	3.62428809351778	0	1.22298998550935	0.0907179597677998	0.988775562337746	2.02927618237063	1.38978705373566	0	1.13829023377991	0.216485907200054	0.0941009164388665	0.349138777077085	1.44196146575897	0	0.867975513609994	0
1.13237942505287	2.41221246296465	0.788602194735141	1.24141310702649	3.55597562784206	0	0.0384361816561079	0.246590502905181	1.57104572038597	2.02009322130714	1.13606010688027	0.538140809074958	1.73053127423073	1.21418698914376	0.349931373360115	2.1049404523027	0.605683962538493	0.372729270659724	0.058108649401174	0
1.20376496601866	1.75240607121538	0.909888284776477	1.93470520017256	1.64251674717925	0	0.564719594443095	0.218471210743262	0.125783331627324	2.49922084954483	0.375623343928903	0.513187520370855	0.921055421222332	1.97390511091159	0.142217361803823	1.51999471998846	2.78870658882774	0.076695901830383	2.18412157336296	0
0.312665173558394	3.88466629354243	0.0701145026613282	0.295958067720822	1.896581864	0	0.00504061670053014	0.025312343046069	0	2.41112791327656	0.0216218578515189	0.0132121114268512	1.80859098813998	0.133432006980735	0.0679140140884663	0.219214995795424	0.4602707607525	0.179001399099244	0.0281447677133787	0
1.08549264216447	2.74994181167359	0.278460609443402	1.37200484431215	2.97889117786947	0	0.0588013536161862	0.166843964412491	0.161178250079813	2.4705889235143	0.455333796677223	0.037030730944967	0.991825658697696	0.876015906739703	0.087191249562623	1.12921706366415	1.0447438212244	0.41153471496007	0.0301241614551288	0
0.987393635596662	2.1980854893259	0.882760416387591	2.51331387195665	2.14234808214468	0	0.272501021322066	0.0851526805631383	0.0172092900322231	2.36535659703048	0.209390977467428	0.608241513262719	1.7327033538956	0.459326691546019	0.0586628393785599	1.18173865968866	1.68638846884762	0.112633416985245	0.477055565578573	0
1.33714017995587	3.64312888817871	0.661749599810705	4.03182744595395	0.64643918561433	0.166072675946706	0.137896932389619	0.0305479641629666	0.00245049923482249	2.79414549816301	2.12138017427817	0.0170667241898334	0.319964694216466	0.851439234673589	0.146394549060505	2.0167815502334	0.663572335417523	0.0769694763151108	0.991680562143124	0
1.83037703121393	6.04191317500241	0.723165343457585	2.39487079310458	2.7640276160638	0	0.0732718364245194	0.0515809206306449	0	2.634964929	2.41486616906981	0	1.63723926617351	0.023752135898995	0.66557468832867	2.57155546802705	2.28190592389719	0.302172799740752	0.181038924431668	0
0.534758869344362	3.02268739007029	0.0718999315656331	1.57318060278937	1.67006984701745	0	0.0109230271847919	0.0139267060429217	0.325846898238815	1.6463931012189	1.69884077020721	0.0336520524899971	1.06025495075768	0.404903122145131	0.0588013536161862	0.185993370069966	2.27088770275414	0.0585243118408003	0.108491002592243	0
1.8116765280077	2.42945528388071	0.271425676092934	1.35354913572204	1.35394427864875	0	0	0.0440443327060212	0.0648828515848544	3.21786660290838	0.0986890440913283	0.0905824763624423	2.25141613270546	0.403485882787454	0.312316654401997	0.4132691144968	2.74811769328557	0.643948519302828	1.20062989798307	0
0.454070583134958	2.46555660995833	0.048096653272944	1.78299558881353	1.66452835053143	0	0.0114956388378294	0.0508847400250935	0.00590295685823641	2.40067454196401	0.016781550233402	0	1.41435205632883	0.185866545311334	0.0508847400250935	0.314754522281121	0.235604532763299	0.121015400961366	0.00360223668019553	0
1.16979675618325	2.28658548326394	0.298892881054161	1.31492849816808	2.05651416636049	0	0	0.209890007234039	0.161049224900557	2.02764949465066	0.129085148056611	0.0223323000980564	0.718789028019984	1.08086228642775	0.0494913701651037	0.532267081373214	1.06198351610896	0.363563593797189	1.76336907914486	0
0.938398718582939	3.36921519412574	0.318230060075918	0.216361734971127	2.57618349414562	0.032383005311653	0	0.128953220386006	0.134352386623363	2.25486610990459	0.165172317937167	0.0420839586712525	2.0300535155652	0.146785540988701	0.253626278421377	0.292310588204426	2.01849174903988	0.660654852035228	0.0870554345433757	0
0.949721677569844	3.08464258790822	0.377401430785794	1.53072000869378	3.01621103315592	0	0.0364681670692917	0.0464212112487104	0.065296567127781	2.70708299177171	0.227494650859301	0.0371713376446435	1.73738391507446	0.209515751092663	0.159112461230858	0.3489122409942	2.04131308232863	0.65901117119815	0.377401430785794	0
0.693676516567757	2.68470654850687	0.107687869314373	0.803392378827051	3.33114625735108	0	0.117030053010187	0.0760117385696413	0.293605910941713	3.02915247710041	0.72700555031056	0.0371713376446435	1.45069659626438	0.244399991245549	0.112499976200718	0.404249184667338	1.5377930340406	0.0870554345433757	1.51222688651396	0
1.38449194441458	2.59273209486707	0.725872007262818	1.25574242097253	3.81305260657821	0	0.0665370023957913	0.197613809691074	0.277389698810864	2.182914722	0.312084261514754	0.175428790822257	1.32573179112255	1.5013627089597	0.0802483300921203	1.23750253402449	1.05248545346944	0.481815573617863	0.751720786775045	0
1.19616636312849	2.85315732354958	0.430713467695145	1.02155079438127	2.87511162988549	0.0136409106693863	0.154453592679872	0.153805336079035	0.228849467661798	2.48684306443981	0.142740172116082	0.210139457401668	1.74278234020002	0.835034744435534	0.36535659703048	0.702391584308051	1.7127278288697	0.171078696058683	1.58496250072116	0
1.46847905343513	2.4553601018681	0.300768033280309	2.18529569588892	2.26696639795588	0	0.0119249484797086	0.0792927672728535	0.614756951755606	2.71984055506427	0.0514417113826102	0.128953220386006	0.969233393263571	1.92413790081949	0.0735460609151547	0.77601974064747	3.48133769537092	0.074231394185792	0.320195821266125	0
2.57330180812939	3.01004577490384	0.374399636761441	4.38231448935617	1.8215877746164	0.0909888884147723	0.0930192331335447	0.0116387562468937	0.155878732704143	2.70332222667421	1.38261192301519	0.0243196791954129	2.46547824875571	0.654160540995619	0.347212085585645	3.56113058638962	2.913454331	0.0611540632071007	0.696528045680674	0
1.05227676545236	3.36625226369956	0.597221268400312	1.32780231537653	2.80861158027165	0	0.711759192983234	0.110764121899807	0.02091106558169	2.02633973964387	0.615792930874431	0.163112244347124	1.43834608657633	2.13520649943067	0.144437998368392	0.680864422375987	1.01742311238386	0.258940968105506	1.13461524442511	0
1.02984155713672	3.28149054640183	0.211386061679429	0.268673924548358	3.44109831996143	0.0761485971800829	0.00575926928868495	0.139338513601429	0.116763971297723	2.4452499632319	0.158078456498626	0.0647449200353551	1.13316893348604	0.350610395199237	0.109828565307087	0.566181933698165	0.340391357220078	0.345623464175129	1.11942258264788	0
0.748890542645915	2.25740292962073	0.169796756183249	1.57477969393804	1.82940308723778	0	0	0.102322191196686	0	1.84867801840773	0.0709388213434375	0.0340748202705723	1.85099939471647	0.382390582873469	0.0272956240509075	0.256769142761341	2.00909630928528	0.382390582873469	0.179383654356298	0
0.908274918479059	2.46411931120163	0.582556003014061	0.448372394612054	2.63600971293861	0	0.0272956240509075	0.174406418529749	0	2.53224214174677	1.44964060511718	0.0718999315656331	1.12393100831963	0.494466814281759	0.0867837661420666	0.374622206191208	2.05828185663859	0.490364749985909	1.20670573107991	0
1.3039268364807	2.14522093708563	0.0607391578576785	2.11879160592661	2.7872652827517	0	0	0.0886843715333915	0.0786098346963665	2.9401103573921	0	0.00977712161152991	0.806365306122455	0.0603241331511038	0.218347209278499	0.354903461135643	1.6872398939846	0.129217063664154	0.73500219349531	0
0.650488858563611	3.1096280099386	0.175173265663797	0.35727047567956	3.16816062905611	0	0.0489336451979224	0.388905884039069	0.0231843692482634	2.29956704447606	0.0166389421137891	0.0136409106693863	3.11208289418011	0.10111215847415	0.155619721026447	0.363451457071713	1.43770713692607	0.120484656895456	0.201508403972225	0
0.857662572118855	1.20739313045834	0.07340895518534	1.91800451859787	1.84028194142694	0	0.196607044094818	0.0511632525821146	0.210513551800469	2.81974992027679	0.414676780426886	0.0422240737629849	1.62975294245713	2.6963054728172	0.0858325236749548	0.410666732657652	1.77782997700626	0.0881415968690176	1.49431319717669	0
0.967242400788105	2.684998222	0.301119353150762	0.459221756822848	3.82431980487674	0	0.00518437585972326	0.0585243118408003	0.0104934192484527	2.67418944279155	0.0951817893426852	0.0274371827068511	0.440420720756767	0.108491002592243	0.0408223101073411	0.630685036455757	1.95307895261251	0.0958569239148305	0.420617138978691	0
0.821465323805825	2.22989550083389	0.130140135336449	0.577150836974469	1.50003717098169	0	0	0.0615688492680028	0.0450235216984977	3.22458056608344	0.0586628393785599	0.0712134896052646	2.19783394604503	0.295135249000818	0	0.259302621345141	0.358733826605284	0	0.420832691801576	0
0.865602138912267	2.40542061251357	0.309874660036766	1.78663817853233	2.49850618918868	0	0.0174943794592725	0.12234140752612	0.0468402542029724	2.00245049923482	0.221938931628624	0.190678065617533	1.27994666779454	0.322851124375591	0.0907179597677998	0.610794538087838	1.42610370068505	0.194591402773734	2.20758054618695	0
0.689656993994882	2.59524106801842	0.242328116279523	0.674008608617225	2.62098514909534	0	0.289008145530796	0.0352015957185661	0.2368293354864	3.00075721614462	1.7084079834836	0.0427843980892395	2.50309426915734	0.258338011169037	0.230448976207506	0.53615239301918	3.00956216295198	0.144568517664712	2.15432396466048	0
0.978195629681652	3.43319983641438	0.647913109543964	0.588708639954051	2.95600087704145	0	0.114633549068939	0.564524503835511	0.218719181703117	2.2920160344067	1.12776532814855	0.0251705757349061	1.85415527265132	0.11116488907889	0.0665370023957913	0.806117796035629	1.60007941179214	0.472487771462744	2.37116851549843	0
1.58188146369133	2.47923056120634	0.91057917554276	1.13119435170845	3.04977015181638	0.00992040959306388	0.0261626544896757	0.134089480920423	0.147957881387101	1.96606125552159	1.58731698031928	0.0116387562468937	1.00863030514344	0.10111215847415	0.0809304876729839	1.01842053121729	2.31420346018914	0.543396895807572	0.100843124433112	0
0.444455046113936	2.69781829158986	0.0519984677970024	2.52712039345895	3.24631687076696	0.0093471722592526	0.0123541304078741	0.0517201164473276	0	3.2550323477386	0.00604663011841478	0.805870243478459	1.88459792099006	0.345055675179296	0.0284277045726673	0.121413330915865	1.6058261676978	0.149519521490029	0.0116387562468937	0
1.19597745864259	2.60566026031578	0.526769951354816	0.495388173572822	2.36552457689222	0	1.22434903720271	0.369494402007409	0.126179948823193	2.03248880189007	3.02016435660822	0.00676478187842236	0.687150293944771	0.133168933486044	0.338681124624546	0.500904006701304	0.137110007802351	0.195221593252845	0.203389117367087	0
1.28024369586602	2.02612723485031	0.480678738754799	1.98757554370833	1.82598909619666	0	0.469365053704843	0.136716384488312	0.126708602196968	2.0493171042728	3.18108664443633	0.0189189821630517	0.838992093293741	0.382279900066948	0.057415612427243	1.58135124716878	1.7331807728753	0.854634043133882	1.84663371740897	0
1.02665843815573	2.11523304836736	0.156396616597665	2.69318584189503	1.08590049036947	0	0.023752135898995	2.15150166979093	0.147046143417315	2.53052026551519	0.017351841787775	0.0626743627633925	0.621243097740013	0.0291348040530228	0.266516712754505	0.549915553621955	0.348459062086472	0.268075022534324	1.75544309992281	0
0.86615627567379	3.1674703328128	0.175173265663797	1.82517504903674	3.3521228987732	0	0.0272956240509075	0.0263043243519085	0.171334947398768	2.12144648679155	0.554245019550098	0.0122110839508744	1.07114482744211	0.102725310011088	0.156526058528656	0.419107366784361	2.10805602756647	0.242572020767152	0.0579700686373299	0
0.548140656895047	2.15270263091575	0.119422582647884	0.971148051860307	1.64579387007999	0.02091106558169	0.13224779829844	0	0.184216808092241	2.58084494955316	2.80770524831535	0.0163536835778348	1.66065485203523	0.044603950649768	0.205642741945457	0.263395034517309	0.79135566923276	0.232537969008518	0.838023949845561	0
1.19427620427542	1.87731235822185	0.254714967976918	0.274172189022786	2.05932066359656	0.0103501881695673	0.0801118598615982	0.0963968041871571	0.201131966907887	3.36331127390677	0.256648389880677	0.0243196791954129	1.29883424325706	0.134746655368488	0.066950243924627	0.53136898309984	0.237686079120165	0.108491002592243	0.376290383337052	0
1.14522093708563	2.26861404553364	0.513995979367013	1.98648375082976	1.29736752321766	0.02828624307911	0.0124971626829022	0.176067405785935	0.135403530597651	2.58510676301225	0.690461794918719	0.0903114713760366	1.00432160595009	0.254594043033141	0.0850166734887139	0.610133076456062	2.2509312644955	0.352871495953414	0.981925699290662	0
0.762816525981106	2.16159750223785	0.122473941175645	0.261831658752137	2.91527230364846	0	0.088548697010238	0.0443241688122014	0.119555384695282	2.74521581526473	0.0102069428692571	0.108624814681649	2.30114862594527	1.07983888066667	0.0817486512341679	0.106080260225132	1.114367025	0.340619235129396	0.894759569393132	0
0.614097304774179	2.32192809488736	1.87833298492591	2.61343735604277	1.26513680347581	0.025312343046069	0.0496307677246004	0.0632268019969813	0	1.79900439018324	0.556993384862488	0.0394191831333972	1.18662732668292	0.225274929869569	0.419431022431459	1.97482296097683	0.27988725484113	0.0600473836699389	1.00518437585972	0
0.84197311892718	2.41294407336872	0.31173560197927	1.03892776611756	3.06327858233117	0	0.0794293150029151	0.0812032604173943	0.0408223101073411	1.75394677208777	0.438612232100886	0.0216218578515189	1.3502709242284	0.317188277596502	0.0162110331559172	0.809332119773501	1.62727997698585	0.80066180324495	1.19635524288275	0
0.993275822202105	2.52180456172394	0.236706901995353	1.73482882390538	2.35402893805439	0	3.96039123338058	0.0735460609151547	0.298423711931038	2.24324254556848	1.62283666638228	0.0284277045726673	0.626859618099537	0.307078738539815	0.0679140140884663	0.269870983230452	2.84332061451525	0.0990931792191091	0.0501882233114782	0
0.885808612477516	3.24133683005341	0.402394750500615	1.10936055940423	3.66366341177505	0.0160683686276537	0.00705194251649002	0.700439718141092	0.361656083062749	2.39149278998072	0.185105362542592	0.0560285389227513	0.657731456828462	3.09110740370076	0.180020521466313	0.322966461549645	2.4589593866181	0.0384361816561079	3.26283902765131	0
0.944408704532772	2.52554273319505	0.194591402773734	2.25217341320203	2.22743303803698	0	0.0457225357346006	0.101515615491244	0.62367960829401	2.97296830188095	0.14860877020522	0.0346383179990089	2.22051569764842	2.59021875078893	0.0831112269313071	0.716771456418223	3.16901100512035	0.165815488132335	0.15146919750308	0
1.56881041488032	2.05457067503243	0.388685507495314	2.13937126007564	3.52994584978325	0	1.21076289418631	0.245617352756384	0.598746316154256	1.81872787752949	0.606442228131608	0.138290233779912	0.95865710767711	1.30900151648842	0.0768326955573986	1.02041330254419	0.181675061414897	0.508631477646895	3.89433274227769	0
0.94012915533393	2.73993448903754	0.610416597148905	1.03026544285767	3.60519798912315	0	0.0816123228578898	0.111432005361987	0.517326092156012	1.57046293102604	0.250597823048234	0.110897723329813	1.46764467348583	1.16780749549812	0.0814759815979586	1.59225370011491	1.65429804747291	0.975850260271166	1.73721083147858	0
1.04215401791812	2.59478738657447	0.207643012686533	1.77180108438428	1.80677772859486	0	0.0695646950933593	0.106616328987784	0.376734904998522	1.54675867043477	0.783247097378117	0.0880058712900202	0.658828424343654	3.04322200009722	0.0837920324938865	0.273694910037079	2.55414676674651	0.333538228788217	2.84923869270338	0
0.792938622400369	2.15468041369141	0.309641873422161	0.702923453453573	3.02009322130714	0	0.139338513601429	0.0579700686373299	0.0423641752480077	2.1785871749115	0.657274140743583	0.020484422065084	2.12277209737883	0.109159938961111	0.110897723329813	0.16658691407045	1.98615605178442	0.232783534122453	0.0807940819582424	0
1.45585980938618	2.23339726410188	0.620867884463284	1.41510963222758	3.03393391144193	0.0154975693953256	0.00690836934217749	0.0517201164473276	0.0241778143011653	2.37517847958961	0.329755085744747	0.0122110839508744	1.31068911751928	0.088548697010238	0.105409894040082	1.00281051596638	0.619272138460124	0.192572941386923	0.276198865032242	0
1.03836594162879	2.30780736505447	0.840845887562073	1.50934114108036	2.71742967027234	0	0.0912597661926783	0.200002066021868	0.0724488500696924	2.54559776627561	1.46764467348583	0.103531209877993	0.93432777831537	2.03565909698553	0.124989769978664	0.678612814338829	3.07985594337967	0.284751009534226	1.32532884387659	0
0.411426245726465	2.28921476981706	0.219091058246197	2.76693433009685	1.19194159262148	0.0196307563355084	0	0.0110662014062054	0	2.80401224408481	0.10969486482593	0.00776959414591767	1.81336050413308	0.0536674490388253	0	0.14300150624249	2.54925022321289	0.198871279517819	0.00820001383213613	0
0.860049033361449	2.80842624050466	0.437121184384194	2.00820001383214	1.27220239470576	0.026729250487489	2.01017112932175	0.137241191711593	0.134615244425108	1.51359180649957	0.201508403972225	0.550605201962757	1.28036248997378	0.348685669334387	0.0747794264966133	0.672742134333959	2.81364781591048	0.406210108531565	0.303693088093779	0
1.2950176651513	2.24765413479915	0.322158907629378	1.41510963222758	3.17141501660924	0	0	0.130008304108606	0.00446543677030053	2.60437976167472	0.01292617444427	0.0156402903768822	1.08610437124329	1.56457327896072	0.0174943794592725	0.885418177834423	0.531169329758684	0.202762485275887	0.0765590951316044	0
0.642100805114698	4.26671908844085	0.517225292502459	0.409037856972718	1.58904435676777	0	0	0.139731422243744	1.10165007609443	1.96657812556761	0.0255958358826835	0.120617361217942	1.57279267725843	0.185359134758002	0.101918959711072	0.506094111906321	3.06555507910847	0.243303486918138	0.105141660323424	0
0.621430667790448	3.50932847157973	0.179001399099244	0.587364990936461	4.69833517841903	0	0.466548816964552	0.102590949588091	0.383054501449792	2.49421077668532	1.05046687035066	0.0795658498102748	2.61442716596639	0.378067648780034	0.195473592387265	0.310921735230344	1.01549756939533	0.21076289418631	0.880411259809781	0
1.54517763461529	4.04889006385332	0.736821317448161	2.02275839757816	2.55885536968617	0	0.133826527298828	0.0304067104260458	0.115166449634935	3.13656874805317	0.591966587100416	0.0353423807921971	1.25978468468298	0.350157749484993	0.853356968602125	2.05022305713474	0.321928094887362	0.184851545680415	0.0816123228578898	0
0.50913841571771	2.3174198498347	0.161952158926742	1.70208123673118	1.94159464067475	0	0.070389327891398	0.0454429707611671	1.04467388763215	2.64535581294829	1.39988201002667	0.0318186258263571	0.981925699290662	0.251446431558582	0.141955885583644	0.300650907642665	2.120949069	0.108491002592243	0.652876514809622	0
1.30299161561275	3.78896754101525	1.88557436437143	3.55498170236685	2.32000803335884	0.00633393372205049	0.124725152398888	0.760944774176444	0.0492125346325603	2.73425438828525	1.93179650175071	0.0712134896052646	2.15189128024656	0.148543694536345	0.30375152874114	2.12282178408919	2.59487097019263	0.087123343651199	0.0929516009913533	0
0.999134123186439	2.59753117422421	0.217851096811131	1.63626498942179	2.60288440871842	0.0143552929770701	0.0126401807787703	0.0867837661420666	0.135140816394815	2.0603241331511	0.0724488500696924	0.0717626693000913	2.70330007549785	1.00482495109868	0.049909522443058	0.241474125701441	2.7320303588828	0.254110241874721	0.134615244425108	0
0.312200462637678	3.45675359107674	0.0974759590132685	1.25556115890035	4.54624008402078	0	0.061015774681628	0.0197730690400272	0.0287105859541401	1.8827995366078	0.0666747627244601	0.0765590951316044	2.13274133671738	1.32383119657037	0.0408223101073411	0.127633279725874	1.69256110539988	0.21076289418631	0.095586907997724	0
1.77942783235915	1.63217513539748	1.25235510138826	1.66648393083743	1.0337929888493	0	0.190045886894439	2.27509646797494	0.143132155555768	2.69213702293913	0.161823202945348	0.404358194833312	0.86036693013812	0.180020521466313	0.338909272808921	1.35895882583233	0.713871742535899	0.306612224375398	3.23255331805276	0
0.700262144746704	3.04837570453898	0.136453909268651	1.89382814737279	3.71509165058205	0.0152120850685033	0.0396999177209514	0.0170667241898334	0.0533894195446349	1.31237474677515	0.90789051757063	0.0354831521286886	1.60297939785731	1.40952671281098	0.262433157631348	0.0978804340519131	2.82846910688173	0.80719003320196	0.654252213436691	0
1.03104224335857	2.94680570619054	0.444985039522375	1.75390399705134	2.86609691405752	0.0199153677076859	1.43007112795128	0.467175122614019	0.318692833148335	2.10480629803063	0.905119803383616	0.169925001442312	1.53908434750684	1.64163850657487	0.157819839478863	1.22811063440518	1.35845252821671	0.302406794557726	1.74217872013884	0
1.62807365419614	2.17152710603881	1.69990693237488	2.17692908782157	2.52147795265951	0	0.0119249484797086	1.16343432481659	0.0687395906723051	2.24689447775742	0.0953168415347697	0.131852845964662	1.82533789521925	0.43007112795128	0.0957219222733257	1.81352468929781	0.344601283036677	1.60307438074238	0.0074825763312062	0
2.00313445422928	2.17427857103612	0.457226545544628	3.6025756508167	3.20252742805338	0.198116929152455	0.076695901830383	0.224534263279729	0.131721171155929	2.12416267883585	1.82015853473016	0.0284277045726673	2.46660101948806	0.152378145401039	0.782995588813533	2.05356319425737	1.21238257012236	0.723514875873805	0.5489297694764	0
2.33368133484022	4.38104798078997	1.28498784693784	3.39699515503196	0.942833505069937	0.0216218578515189	0.0142124448121047	0.0716253939737696	0.00245049923482249	3.80971283103851	0.0880058712900202	0.102725310011088	1.12234140752612	0.118891252178427	0.891808001035439	4.38427780092612	0.214249170254514	0.160403925860014	0.0622598944701261	0
0.47487728599312	2.08457456192551	0.058108649401174	0.277151610677493	0.673465970054826	0.0102069428692571	0.236094578637878	0.0114956388378294	0.654435540845399	2.49679467060881	0.774755438541415	0.0159256899902542	0.860446393388444	0.0404015152842066	0.136978811963504	0.380396991988449	1.90006495379882	0.0836558970806325	0.0710761620109589	0
0.826273904220656	2.50604331904484	0.594357451458693	1.58130303600264	3.03752279445188	0	0.28344770837798	0.0727232310216205	0.00374613923289464	2.40781499217409	2.10571159737133	0.0881415968690176	1.89495353998123	0.145612247166476	0.177598929327733	0.492006975593955	2.55655203625122	0.367035516155009	1.5957423394744	0
1.48439596250267	2.807746458	1.27094748747706	3.78706672923972	1.6256913114739	0	0.0280032784727525	0.0655723115936221	1.14730669878029	2.23462394136386	1.10225499377517	0.031959741397545	1.07340895518534	1.37228351288053	0.489748433120335	2.05800471507628	1.54305038564837	0.252052275031513	0.55109760615911	0
1.37239496523802	4.16517231793717	0.200253231593687	1.45827700069581	1.81532949397419	0.0632268019969813	0.0093471722592526	0.0822938359514309	0.0143552929770701	2.98457112289367	0.632268215499513	0.0250287944915224	2.08127144554588	0.12366619645382	0.172999472591762	2.22709412047197	2.33759692776637	0.20426594528956	0.0223323000980564	0
1.25374728450582	2.65791434268038	0.561301694145369	1.8494789150008	2.85817997382465	0	0.0187765851791836	0.18205660901025	0.0702519218204442	2.30696212414046	0.0806576633452252	0.0659858294985853	0.951363988152844	1.12637821654025	0.143785224708602	0.766298323984848	2.06474492003536	0.604356038015255	0.247806018219219	0
1.20876694742141	2.94695538664312	0.258579224184294	1.07813158946734	2.7331807728753	0.0146409468817532	0.0192037339730927	0.0326651122818301	0.305328532039964	1.60402386581459	1.6339426312356	0.0340748202705723	0.482848283068465	0.0313951962755343	0.580434959401623	0.427606172781899	0.431248532434761	0.538240157974276	0.167871708029161	0
0.5489297694764	2.98048235553826	0.153416242255248	2.43552192134393	1.61372022818006	0	0	0.0540843928423792	0.229218742449247	3.681246847	0.279055216483467	0.00762609237617795	1.78022609688661	0.196984663529218	0.0547790315196195	0.372952097911829	0.612210935466609	0.057554246458089	4.16153300983547	0
1.06653700239579	2.48977411824707	0.216610068742442	0.432745658843848	2.12323577347493	0	0	0.0905824763624423	0.130271954518859	2.36064520246022	0.0976107966264223	0.023752135898995	0.78114985171021	0.0425042631289634	0.0304067104260458	0.553262190272433	1.18713429147454	0.267595721851879	0.253021095711513	0
1.74338570781367	1.95140129167431	0.69438992740731	1.86433474078243	2.01631802229467	0	0.658737042234937	0.320657964311925	0.368489000645104	2.18783107730836	3.36968981537831	0.127897364486064	1.79813348549683	1.60795756475449	0.0913951860117	1.0803847874146	2.14192319772374	0.448372394612054	3.07068127234677	0
0.9306994958852	2.72724522417595	0.290660311811355	1.1823109180257	2.49638564924248	0	0.0982847957234225	0.100574040213197	0.015354834293464	1.70163776720817	0.127897364486064	0.0963968041871571	1.5659383133999	1.08875220401058	0.162983392023465	0.581495871001377	2.46620945451206	0.69278425663401	3.18868576386678	0
0.423309237242387	2.69374341382226	0.0809304876729839	0.23094077612394	1.25773480212865	0	0.0423641752480077	0.172743516760187	0.366923648978518	0.356256516372818	0.130140135336449	0.0127831846982896	2.50245790769808	0.152507948364903	0.713343895085329	0.225768496429597	0.378955461140906	0.148738912737525	0.00676478187842236	0
0.807354922057604	3.73078122986983	0.0508847400250935	0.179893170533548	5.20538078244242	0	2.21101219348551	0.143654634526038	0.236584458113175	2.73519720938416	0.466966384273079	0.02091106558169	2.85804069161831	1.26927257804501	0.468218361534949	0.167871708029161	4.29238421725813	0.2096405139276	1.07724299893246	0
0.880803051638192	3.34261163296144	0.0858325236749548	2.19029879162659	2.78479709873263	0	0.0103501881695673	0.0843364457233237	0.148218272154145	3.09437121059252	0.218843151201874	0.141694361964531	1.94586985135882	0.537643961929885	0.278579550458423	0.693141226830286	1.52160358028094	0.224163787341664	1.02424874849204	0
1.32659487071889	1.69844075617584	0.772307974958403	1.81245715158046	1.46675761572617	0.0190613650934302	0.0659858294985853	0.191815289706898	0.97768290582754	2.79225150080918	1.04823618565285	0.387031609525704	1.42658680880885	0.491596594410448	0.0250287944915224	0.922806773187886	3.03641541545742	0.580627910457265	0.551491408547495	0
0.875937296466376	3.00837931747524	0.667029201410552	1.63278004874253	2.06756988436308	0	0.0056155674069098	0.0918013692176743	0.0143552929770701	1.89340104456264	0.104202449382443	0.074231394185792	1.7110102559271	0.720278465233327	0.10929368902294	0.596267294259297	2.11583229865257	0.229587922740652	2.40724396701686	0
0.457436697772369	3.20825191935598	0.0839281550623593	0.35038409009432	2.5053828490623	0	0.0120680233090903	0.0953168415347697	0.10111215847415	2.69990693237488	0.188274311321204	0.0250287944915224	1.88908409859815	0.503145165950165	0.0160683686276537	0.210264166313091	1.18808437056115	0.127104965139401	0.203389117367087	0
2.09264721711006	2.41364823661203	1.96351111568117	2.7572153085061	1.40963532494993	0.031959741397545	0.186120183680639	0.0622598944701261	0.24731993497982	3.43279909892093	3.83665130019982	0.194969550093418	1.69728453667424	0.304043696473541	0.198116929152455	2.18323241260437	2.0353423807922	0	1.49210955265261	0
1.69830739351463	3.67057977540358	0.644594660603256	2.49172485107061	3.76592719089693	0.0216218578515189	0.119289768374751	0.0947765568955973	0.0382956981815445	1.91861521548657	2.1306343951792	1.38907114435818	1.69233791964413	0.622086970988523	0.22070141650652	1.64459466060326	1.79705449364285	0.724213686757358	0.521251795369812	0
1.93636468435112	2.52097533275062	0.755571284410235	1.82313791929853	3.02018213988546	0	0.0090604681563836	0.0676387168753633	0.0843364457233237	1.52536733106569	0.458906906850866	0.229957008584363	1.4154882710497	0.646715661077354	0.209141397838592	0.379177328890808	2.6282603383373	1.49123741509089	0.757193969546637	0
0.97364800821647	2.54349588342577	0.76332658256796	0.228603231948469	3.97462108405866	0	0.0973411087967018	0.0160683686276537	0.0377336274465149	1.64196213110672	1.29795439018295	0.0056155674069098	1.57710248523451	2.45888066625135	0.07340895518534	0.394404385400625	1.7637514920167	0.266156863646618	1.83919370809638	0
0.878450703096664	3.28353660723131	0.244765307569313	1.91042567285167	2.15062466137487	0	0	0.0657101640652657	0	1.60928217991657	0.0963968041871571	0.0550567933689351	1.21679629102279	0.351176002702812	0.0260209707143701	0.408711861029429	0.692337919644128	0.462471189392651	0.694746500577907	0
0.954568570752994	3.14577526171348	0.0950467245070402	1.21716866348658	1.72128515447037	0	0.0109230271847919	0	0.891496958067406	1.80124144826846	0.0395595572557058	0	1.46069014884874	0.118359725953057	0.0485152099339396	0.456806149230474	3.08135667242498	0.183073576214852	0.401958066413773	0
1.09268104071284	2.95460579150714	0.434561511872608	0.65599288396231	2.86328433325229	0	0.730052977523576	0.171078696058683	0.140386032283056	1.64006558253289	1.86504778922595	0.0374525099396066	1.97467614420157	0.499475999615508	0.15419432499279	0.463831679539649	3.05149391642477	0.542802827427389	0.0179219079972623	0
0.823586334708812	2.21496406046618	0.31068911751928	0.637471139884759	2.33682608193387	0	1.29719141656586	0.0419438299701673	0.0618453070710695	2.06360648129697	0.224410781870753	0.0292761823706321	1.09268104071284	1.33285112207215	0.11169907219742	0.504569547629511	2.9696754631432	0.150819598212133	0.7530054281952	0
1.96558113889853	3.88327867323573	1.14110576043013	2.8880320745659	4.06128369666211	0	0.129480858698878	0.221444052954399	0.0701145026613282	1.99247841266746	1.13415521183785	0.0837920324938865	0.996894866446107	1.25229454120184	0.186880831347234	1.3371972813408	1.10628130935437	1.92956378375783	1.06267436276339	0
0.872316585750363	2.73404840282741	0.189413431033673	1.51237860807555	1.56735073881817	0	0.0157829972409275	0.0596321598820996	0.0686020273786715	2.4507229861423	0.163885116708942	0.272620454662992	1.40767905430207	0.162596765988487	0.102859657922056	0.344828496997441	2.02800327847275	0.114367025	0.0675010485665715	0
0.81688637401492	2.76171078436334	0.158724796297479	0.687687810732244	1.41775801948451	0	0	0.107687869314373	0	2.51780479435607	0	0.0257375614136083	2.38860285761182	0.463099267348104	0.032383005311653	0.3928669162308	2.39766607728144	0.220825215797872	2.08909131856469	0
0.606157925235646	3.40415379401488	0.27786575723488	1.98768467756676	2.00945467161036	0	0.136060106880266	0.0820212693455023	0.0465609057577412	2.35289973729944	0.122871469088393	0.323197108239328	1.64020443895106	0.275960580278064	0.0953168415347697	0.545474210840181	1.83228243570098	0.272620454662992	0.54220851432284	0
1.18890726664259	2.60876194042332	0.6955484681331	1.75659635050171	2.51078473532224	0.0150693217176482	0.27285929168711	0.146133828893375	0.094911647025467	1.52295966198722	0.484189701148267	0.290070469601541	0.873576994296963	2.86983193381719	0.0965317426936287	1.26867392454836	1.11249997620072	0.845188935340077	1.36434830692009	0
0.478920048228657	2.4656872025051	1.36697958365104	0.168128529576949	1.53141889211826	0.0344974641994449	0.00504061670053014	0.0450235216984977	0.0976107966264223	3.19407128831688	0.331705216498892	0.0136409106693863	1.87223777364246	1.86016825286164	0.136060106880266	0.18966644665005	1.7311832415722	0.0412429822318813	1.54349588342577	0
1.56403666186661	2.9335348708808	0.429321369941442	0.774671112326884	2.61988248507032	0	0.354339313378527	0.142740172116082	0.0764222754586024	2.28584605674942	1.1369132095698	0.0798388806666704	0.933572638261024	0.502737941322272	0.165429620424185	0.621336885813564	2.68340451760326	0.131062616782468	2.07093882134344	0
2.52406367577721	4.75456686763812	1.03955955725571	1.97239857154065	1.61197496578374	0	0.0822938359514309	0.0492125346325603	0.00662118012237996	1.47529245003653	1.23345862274265	0.0343565966466416	0.505890929729957	0.0927486855395238	0.205517632892707	1.15762584628601	2.5165194976611	0.0352015957185661	0.024603367140657	0
0.608620024360492	3.59688744920086	0.0309716424120755	0.0709388213434375	1.37551214070374	0.0107798387532428	0	0.0182068566533119	0.00719550140420377	1.58937999547796	0.393526032228356	0.00417776078910997	1.29918603429535	0.208142647337722	0.0786098346963665	0.268913415757555	3.8798429726012	0.0257375614136083	0.556110552581463	0
1.11350048136638	2.41559643532032	0.274530044671623	1.54710429117895	2.55963864492273	0	0.0359053837421279	0.0344974641994449	0.354000718804498	2.68943335848407	1.15393501070416	0.0281447677133787	1.44599149091444	0.229587922740652	0.0837920324938865	0.422448312233464	2.02378761389678	0.130667339815507	1.36238572323981	0
1.10353120987799	2.18906546209226	0.704163719453965	1.69661706521243	2.58825289928743	0.0265876223480842	0.107687869314373	0.203389117367087	0.00590295685823641	2.96365907302211	2.24525225214938	0.0260209707143701	1.02297139913482	0.167357927738514	0.118226813792948	0.64855747805276	0.843421123439057	0.689656993994882	0.631988957175405	0
1.18453421179424	3.1641748371336	0.330673122709157	0.306145559308774	2.54601777562371	0	0.00403390128448972	0.0311128408502493	0.768078435016455	2.21269383790515	0.131589484328135	0.00360223668019553	2.06781078378962	0.0673633671196102	0.106482330469981	0.330443668229009	2.87397064625195	0.0657101640652657	0.0686020273786715	0
0.749491361602525	2.95307895261251	0.14509047680242	2.35732678586246	2.47920468767732	0	0	0.153545951856674	0.00403390128448972	2.20279382334548	0.00575926928868495	0.0519984677970024	1.97881797806019	0.337311477330957	0.0465609057577412	0.432318066949524	1.6421932470486	0.0839281550623593	0.0721744169243166	0
0.529171275231312	4.369312923	0.224287289892001	1.7151026360576	2.3882170955374	0	0.113433802604049	0.0494913701651037	0.235604532763299	4.03247998580485	0.807519792069884	0.0174943794592725	2.21577177088915	0.932212389313364	0.13119435170845	1.24908120805996	2.48465374773357	0.103665482765696	0.716244669031325	0
0.439889047619779	1.89110806002993	0.0384361816561079	1.51399597936701	3.84239560372474	0	0.0280032784727525	0.0357646536009747	1.01599703107277	3.54355774723834	0.133958010100549	0.0150693217176482	2.81923898940835	0.299479127980384	0.0333701384605922	0.126972856257766	3.01467664964333	0.045582760019635	0.0107798387532428	0
1.20389022714666	2.45680614923047	0.938097561074093	1.13829023377991	3.06932408837921	0	0.0271540515037266	0.314058408858261	0.0103501881695673	2.13484520572141	0.783749983007175	0.183327706044801	1.57376229557632	1.07203718077288	0.130667339815507	1.22860323194847	1.02403593545551	0.841329094569233	0.351289097598875	0
1.38940160821568	2.67287788119757	2.64339445347989	3.07700366947837	0.889862881365179	0.0207688650945719	0.0182068566533119	0.306262239727851	0.00460925325258967	2.16578333643157	0.128425389028837	0.0483757045389763	0.478298821705112	0.044464066513246	0.355805638944072	2.00837931747524	0.248899107076326	1.03174806286428	0.087598617923621	0
1.08976930863351	2.48209964241705	0.258217389536018	1.58091728866321	3.58186941547961	0	0.670568445619572	0.093154487907083	0.818032474658094	2.11659764530336	1.69010416104458	0.0654344459486331	1.05602853892275	1.77816651470503	0.22070141650652	2.01074403942469	1.52722050414117	0.361319201557216	0.173255383020972	0
1.04138317901941	3.12316954315582	0.203890227146661	1.270229907	1.95031909775164	0	0.036327491817765	0.0519984677970024	0.0139267060429217	2.77886037587529	0.033229160785111	0.0243196791954129	1.68027934225593	0.0753272507070651	0.0406820588030078	0.456385630378589	0.601886644978978	0.231555290356041	0.0302654428576696	0
0.941782415797151	2.74148855924981	1.19484351199952	1.2371353737644	3.56251109161282	0	0.0792927672728535	0.01292617444427	0.00518437585972326	1.06474492003536	2.81803247465809	0.0134979917489773	1.72774623181253	0.509442493080179	1.34278228195613	1.24013111833075	1.79173073618948	1.34175808507872	0.221320306757051	0
1.59297123276828	2.46411931120163	1.97749974599629	2.50634804939327	1.90029686105553	0.00949050294745244	0.0166389421137891	0.103665482765696	0.00633393372205049	3.16185544302135	0.502636117202465	0.0112093614203034	0.481092236906351	0.265556915602505	0.108892401632409	2.90690983141416	0.113833828959277	0.252052275031513	0.0510240030244669	0
1.11709656577113	2.16960436691696	0.395611248503802	1.87424613872462	2.276734862	0	0.0958569239148305	0.137503523749935	0.292663973396858	2.80902336119405	1.65324349606207	0.112099579776235	0.687956494044482	0.246347276900915	0.157561176091188	0.571045720385971	2.10262454086697	0.258699815569903	0.645148265767719	0
0.845991770664573	2.90021956277857	0.287354085029207	0.758559027049674	2.17293548789097	0	0.0263043243519085	0.11116488907889	0.11623166060415	2.3080987126545	0.0681892587789681	0	1.19010911723394	0.514400039036616	0.165043649483044	0.484499082122516	1.4724357815155	0.138290233779912	1.42153301613831	0
0.628820245863429	1.94635657163363	0.116897018288262	0.706994615708651	3.26368046830725	0.0104934192484527	0.00460925325258967	0.0350607969051143	0.00705194251649002	1.82154695883433	0.454070583134958	0.0406820588030078	1.99743694091395	0.138945497923841	0.0137838154330997	0.333194716335888	2.83749926741733	0.109427426686154	1.52074909665017	0
0.679243618889072	2.64786707220719	0.397145797392781	0.314870508536833	2.53194283259664	0	0.00460925325258967	0.0687395906723051	0.025312343046069	2.6543667957971	0.0908534304511135	0.02828624307911	2.05779682396094	0.250233980826754	0.266516712754505	0.409906819529264	2.38683853119972	0.273098089178491	3.87866649479903	0
1.02538322147792	2.60373908590034	0.582266953350512	1.05359794668829	4.07268036243756	0	0.0133550586690676	0.141563582375003	0	2.86777788144474	0.025879273023259	0.0197730690400272	1.5540485072511	0.0939657503694475	0.065296567127781	0.686433293226335	1.1497796305759	0.172359497848141	0.680774425492461	0
0.869871406177713	2.25199170213171	0.602836911803539	1.08195311964706	3.08603641415334	0	0.422448312233464	0.0848806535912965	1.01863417413905	3.29754360837513	3.76317783469014	0.0220481651801732	0.827575168227598	0.493339908813507	0.0959919129246028	1.72111012853332	0.519944414183025	0.699373949778744	1.02637515406648	0
0.647544769708967	2.79917021719962	0.498761465671852	0.990083536172477	1.43434800069257	0.0315363532680532	0	0.0526941113038451	0.556993384862488	2.9175081369573	0.208642109015166	0.0489336451979224	1.79110557041253	0.183708816875412	0.13303737874735	0.363899951686622	2.194465332	0	1.77023704970047	0
0.435415240747814	2.75493024804993	0.0805212318314924	0.670659081400403	3.51242917838387	0	0.0316774964507602	0.0203421795171858	0.224657734120738	2.24750223538748	0.112366523072563	0.0142124448121047	2.07608016949772	0.0764222754586024	0.12961273813047	0.365244599589063	3.14515570841869	0.599222563159831	0.655168617609592	0
0.81467346256818	1.85829934787138	0.517729220357276	1.30497823580396	2.03896287288467	0	0.0539454249627852	0.116763971297723	0.100439479280312	2.2901294646757	0.0643310462459839	0.0739572999433244	1.95579634889756	3.70446255271564	0.0297002342154199	0.50059812415147	2.00500467467233	0.273217473103495	0.192825403552391	0
0.75411785955205	3.16926762395411	0.189792937820259	0.951662389320646	3.45688498287115	0	0.0162110331559172	0.0360461001568596	0.485735942989206	2.70354371973382	0.630498665826265	0.0464212112487104	1.94804010574598	0.184597684155761	0.289598422140188	0.490775481672922	2.61336662934146	0.14782766837732	1.56227906362987	0
0.895535295318311	2.69821847822441	0.645424988707263	1.41775801948451	2.53408651061495	0	0	0.0899048684213355	0.0146409468817532	2.28460296641079	0.0313951962755343	0.044603950649768	1.18052981281072	0.465295389395796	0.17683337078449	0.543891765994185	2.2345932871405	0.168128529576949	0.627793582682482	0
1.86453284514812	2.48645695576873	0.853436818888067	2.24071120670825	2.30085587126876	0	0.0130691500195213	0.0735460609151547	0	2.15933855101217	1.55360625668587	0.112233057598497	2.01995094018167	0.220825215797872	0.124989769978664	1.87306508612287	0.642193247048596	0.375845724667824	0.734221866220779	0
0.597983993789946	2.87689997729062	0.16658691407045	1.54957060578549	1.77353222575056	0.00791308164326493	0.0137838154330997	0.00446543677030053	0.00173019613888261	2.05311133645956	0.117030053010187	0.00302648288989858	1.27297869537357	0.461423784786685	0.0274371827068511	0.212880566344385	2.23391872938572	0.02828624307911	0.0835197488201729	0
1.07792657868507	2.15820774762574	0.317882882829414	2.20138293586405	2.03477915804802	0.0123541304078741	0	0.338909272808921	0.433707277495855	2.82005639196617	0.157561176091188	0.102725310011088	1.85095940261565	0.202010167316432	0.0993625397577723	0.397693455236692	1.07819991992137	0.443288374817144	0.0289934118795487	0
0.591009130839571	2.20679948664706	0.0866479127551883	1.18675408458318	2.07881474841603	0	0.0240359354555094	0.111832587077983	0.447632089989554	2.0114240748089	0.477573719174233	0.0107798387532428	0.745022149037265	0.209141397838592	0.233765376808338	0.236706901995353	2.01606836862765	0.111432005361987	0.00389002743337184	0
1.10634831950515	2.61541629726287	0.268673924548358	1.36232961017157	5.02417781430117	0	0.0219060767336222	0.129744605507819	0.0244615301409958	3.34538218115536	0.594835149234949	0.0117818594599147	1.46920874024883	0.736388400703461	0.102187793223615	0.672923127313859	1.43946356799098	0.680684422994482	2.97368473997824	0
1.1635631368739	2.53386232138746	0.409255146684838	1.47555186690754	2.27453004467162	0	0.092478087200385	0.117296085657242	0.29124991296423	1.95039375788263	0.338452940355049	0.0773797407970136	0.723165343457585	1.28634890800971	0.049909522443058	0.585731732965927	2.3974744170459	0.445514838302113	2.09383057163514	0
0.778797311374994	2.75445997362548	0.384712962422046	0.723340120251171	3.49085248084786	0	0.720541147546599	0.059078342201253	0.0275787274742827	1.68454946918384	1.40397662321088	0.02091106558169	0.993203348636125	0.413702388782177	0.211012193485512	0.369717729413565	0.816067172902176	0.162210036314307	1.9593621374826	0
0.881116408511902	2.05838577100035	0.350497247084133	0.504569547629511	1.16414264884831	0.0120680233090903	0.0316774964507602	0.161436265825987	0.724737572876129	3.6721084800313	0.155101558125703	0.00949050294745244	1.35354913572204	0.0729975597999501	0.0977456216385189	0.640065582532893	1.83774145224934	0.138945497923841	0.0482361856528476	0
0.43648169189106	2.57782759123625	0.0803847874146045	1.71791216964443	3.29512055154371	0.010636636108737	0.0047530553998195	0.0119249484797086	0	3.72248788332127	0.00690836934217749	0.0166389421137891	2.31794075150598	0.297015288414472	0.0687395906723051	0.173255383020972	1.78412703222652	0.0504668703506619	0.802978987311316	0
0.691355491931061	2.56188819528803	0.0982847957234225	1.31260709287879	3.26819482282843	0.0199153677076859	0.00877370706601613	0.0112093614203034	0.00446543677030053	2.99338452572522	0.122738971954545	0.0536674490388253	2.11493332985774	0.0423641752480077	0.165172317937167	0.33925142745084	1.87605521027017	0.115166449634935	0.140386032283056	0
1.04600204654452	3.40011434897683	0.233888060174277	1.0686708106651	3.16293506943496	0	2.10282607211719	0.109828565307087	0.0579700686373299	1.81340155217602	0.847114990083586	0.0302654428576696	1.16562256717893	0.180657107560076	0.0471195485685506	0.206893236121771	2.72859536906748	1.25731240568561	0.621524443671458	0
1.15613769788899	2.80741675052018	0.463936279506408	1.82806283979536	3.34346467615453	0	0.087598617923621	0.190425227369271	0.0556121566866925	2.34978987024187	1.00064906673933	0.0302654428576696	1.406645508	0.74931972457408	0.111432005361987	0.87263179113525	2.86372044431802	0.370833848176403	2.17715240288169	0
0.484189701148267	2.35569289756622	0.11410045158818	2.14045147695366	2.18916037103638	0	0.0288520058474934	0	0.371280054022654	2.09973282840123	0.223051788368442	0.0257375614136083	1.41229377133342	0.185105362542592	0.084744620868468	0.178491567822311	3.32436419158408	0.392647143964263	2.013140632	0
2.36420821087701	2.4144603058161	1.18148424977028	3.91255406523311	2.48653418577014	0.16658691407045	0.0381552010259688	0.024603367140657	0.134220939760633	2.31681189341368	2.26795521229127	0	2.07833657112118	1.16889872002547	0.627139870965551	2.37528970853542	2.63038217195566	0.102053382729188	1.33399611819645	0
1.22626189419121	2.3547342399706	0.695281195144861	1.01199648766803	2.97673022067715	0	0.0302654428576696	0.130667339815507	0.0356239097307212	1.67644795955089	0.207268173112028	0.0270124650625817	0.586404474895063	0.214995134614923	0.28463257625083	0.682663182088948	0.746140750800969	0.863145542989399	0.890952471457022	0
1.55615961299467	2.63721607675255	0.56910217295356	1.24458266097051	3.88763249409111	0.0375930755402331	0.0545012161825606	0.300885149409844	0.169925001442312	2.31240379208456	0.496820230594296	0.0818849667292274	1.52942118343074	0.638583615231662	0.106884288691543	0.713695814843359	1.55929601433243	0.66893602711903	0.260748328396447	0
0.959028218943694	3.17968620128849	0.28522464546786	1.61527503430528	2.79943964545521	0	0.02828624307911	0.126047755205939	0.0651586751285468	2.4181359639595	0.0166389421137891	0.025312343046069	1.86813359985176	2.81329892987876	0.0668125098999018	0.995665409736109	2.35698889179248	0.440527031875852	0.319039815562536	0
0.867975513609994	2.78064605876799	0.493339908813507	1.98203526135794	1.94512073015348	0	0.357045212966807	0.0625362198953893	0.0305479641629666	1.84587137384342	0.5186358471628	0.0244615301409958	1.34283916046905	0.130140135336449	0.0543622884496891	0.560812760992322	3.09389816258555	0.451962766205277	0.93545974780529	0
0.741661130427158	1.8144683915609	0.145612247166476	2.12498976997866	1.63389614591908	0.0107798387532428	1.81631298208197	0.0710761620109589	0.365468585778131	2.07703786183125	0.532765783386853	0.0126401807787703	0.878921479749851	0.105812151129231	0.0234682805039054	0.367818343606193	1.85742370873231	0.0257375614136083	0.200504353446521	0
2.40873903017173	2.72735415368084	0.864493226451146	0.596362720064861	1.63515072403263	0	0.0093471722592526	0.202637126189838	0.023752135898995	1.79547605252162	0.827168649292031	0.0250287944915224	0.604071323668861	0.102187793223615	0.636821799556406	1.12041830015645	0.347665656300971	0.421909973094829	0.0984195577655445	0
1.3418719206444	1.89538018349783	0.276079727574732	0.826517980641521	1.41727194534353	0	0.125915549474723	0.0343565966466416	0.199373960721821	2.18612018368064	2.56956400260153	0.0747794264966133	0.640435836619588	0.0344974641994449	0.0532503847022502	1.40784217821151	1.78793389360408	0.398131431876634	0.311851831187058	0
1.51268200333955	2.68282046691231	0.925543758698493	1.25380778374223	3.85415527265132	0.0147837526270704	0.00647756407120479	0.547745938687144	0.0801118598615982	2.31097988379813	0.228110634405181	0.0623980637984785	1.43178339880388	0.845510123083573	0.100304905795685	0.950617715096224	2.15675255396587	1.0934249594191	0.124460486274336	0
1.41959282303062	2.59026666493842	0.151988666422506	1.19364560061083	2.44190836400359	0	0.0074825763312062	0.137634671883373	0	2.49710136055116	0.0217639742916567	0.0199153677076859	1.26669660365532	0.657548547789753	0.0223323000980564	0.872080136509337	1.21605125763313	0.329181015847041	0.274887811577583	0
0.998267726378763	2.65571818083415	0.369271040025094	0.920064585378564	2.97339085969491	0	0.778881396762801	0.154453592679872	0.115166449634935	1.92941228790125	1.51656992303084	0.22490464410609	1.15704371014558	2.2452826807292	0.10929368902294	0.715102636057605	3.79289698798221	0.153156788061421	0.492724861891776	0
1.08004361990506	2.7174516055631	0.399006986472397	1.89157472509655	1.71444335942003	0	0.0848806535912965	0.244765307569313	0.647913109543964	2.64713027495366	2.09804893185532	0.0179219079972623	0.469885976274464	0.45343856134876	0.0909888884147723	0.732659944335028	2.18767274643968	0.556993384862488	2.11835972595306	0
1.34249785574996	2.44577966475088	0.14300150624249	1.36019569473236	2.73454705387929	0	0.00446543677030053	0.050745463581399	0.0090604681563836	1.41017826302682	0.0764222754586024	0.0197730690400272	1.68876224387882	1.65466466735122	0.0655723115936221	0.357383093847595	1.52852131124355	0.356031095272221	1.21437352443645	0
0.820158534730165	2.16510798514454	0.360420466103209	0.770702210123939	1.86286792240145	0	0	0.106750315060868	0.119289768374751	3.06132690522541	0.0818849667292274	0.0380146901867159	1.60117353387707	0.162467867615304	0.280362489973778	0.752491708887378	0.288771967247402	0.28522464546786	1.8083438596315	0
0.474462002443652	2.84340102221446	0.105409894040082	1.72670045324786	0.998051045854554	0	0	0.0233263318600275	0	3.10043947928031	0.0680516429977898	0	2.62573806190865	0.0529722748139887	0.078336571121179	0.133168933486044	0.563841478880328	0.058939854556233	1.85742370873231	0
0.613720228180059	5.1048859536342	0.126576457013373	0.299010149498923	1.91724078377809	0.0848806535912965	0.186880831347234	0.0387171075728536	0.115832298652565	1.44937648651423	3.0805894492011	0.0337929888493031	0.421479157103307	0.128557364973757	0.145481822265525	0.162081103382375	0.703809466526246	0.231923873293763	0.0619835161089573	0
0.697684871372977	2.51045562166176	0.10715219863491	0.439782689475982	2.74368729701864	0	0.0388575500203621	0.126708602196968	0.0074825763312062	1.78408514273476	0.194969550093418	0.034779158048019	1.75227760517523	0.15704371014558	0.0905824763624423	0.466757615726172	0.416839741912829	0.116364756691785	1.57946981684429	0
0.749148067123597	2.89213841072717	0.191183609220039	1.68463923089119	2.72344934499596	0	0.00805655487105846	0.020484422065084	0.172743516760187	1.97676687404896	0.0462815032119103	0.110496881917402	1.44079277540492	0.129480858698878	0.249991368358195	0.243547226577594	0.98652015724048	0.146264194866526	2.1111314960658	0
1.30012372456901	2.90915865206926	0.266396773024554	2.44156315494367	3.59896064676216	0	0.025312343046069	0.0947765568955973	0.0681892587789681	3.18434377795291	0.220577606590899	0.53655029553591	1.6990185186262	0.461109415065255	0.0888200332985851	0.81434533496322	2.19209945571686	0.0275787274742827	1.13776580809588	0
0.587172938880681	2.58952381673924	0.131062616782468	1.18884398360536	1.36798603709609	0	0.0880058712900202	0.0469799081444094	0.363899951686622	1.65025906784894	3.18941343103367	0.0236102151826453	1.15218341905505	0.0729975597999501	0.127369146616222	0.607105383758494	1.47456583453847	0.0710761620109589	5.58091728866321	0
0.755314904045098	2.20754931192287	0.388134418814145	0.566084490515467	3.95216580137841	0	0.0340748202705723	0.0647449200353551	0.466548816964552	2.08243009994595	0.493134922305505	0.0203421795171858	1.38796905115239	0.693854902353565	0.0943712105925172	0.529371205253929	2.55642941544957	0.0912597661926783	0.0180643893603616	0
0.726831217032493	3.67249323190543	1.63459326844576	2.82093458349474	3.08031656036671	0.0394191831333972	0.0628124924050212	0.107955630087393	0	2.1327084394083	0.681044399302479	0.0810668804918885	0.831066510605073	0.205767840149818	0.17018145776525	1.12373240397733	1.30357619969664	2.07330611733652	1.13881446890228	0
0.555619856668128	3.1578683337015	0.145481822265525	0.274530044671623	2.17312743348066	0	0.0140695825016559	0.0531113364595625	0.02828624307911	2.69561527864418	0.0735460609151547	0.0289934118795487	2.66124794353007	0.39220749896897	0.0640550644104434	0.276079727574732	2.75187072056361	0.0127831846982896	0.270588741972067	0
0.981706550191647	2.41546122871489	0.182819401612206	2.13382652729883	1.99189820150304	0	0.0137838154330997	0.0349199843491595	0.0816123228578898	2.28181692450126	0.266396773024554	0.0483757045389763	0.989865622866287	0.0846085753178095	0.131589484328135	0.38404980679516	0.238786859587116	0.143524032521613	0.123798608462622	0
1.0010095332332	2.68333713920466	0.396049857625031	0.895225054998661	3.51714968814021	0	3.43625513697472	0.283092058175047	0	1.69977370518433	2.34573699516404	0.212880566344385	1.20495450785604	0.371614617864656	0.391107799974578	0.0701145026613282	2.41240217536404	1.27088770275414	0.92333937163215	0
0.793854275747309	1.79634856240059	1.17823658460481	0.756767124062625	2.47651130394043	0	0.00633393372205049	0.191562650700756	0.01292617444427	1.71189131799661	0.347325491633802	0.0113525072299052	0.823749360308273	0.467383830757731	0.251325232327958	0.482022174655147	0.3959402178453	1.94429624730427	2.25713134077343	0
1.23161672738537	2.3732027374393	0.144307467263042	0.328606717427416	0.878921479749851	0	0.0160683686276537	0.174789893047815	1.25411024187472	2.19191001792945	0.442757757634771	0.0425042631289634	1.90573597766703	0.175428790822257	0.023894042655701	0.325501549334499	1.67115747643856	0.146524891477442	1.21561647707721	0
1.59311469648462	3.24287684340153	0.300533772495368	2.04204892777196	2.64676173517048	0	0.0264459803038009	0.0419438299701673	2.16230672845207	2.62489632220904	0.257614130049541	0.0582472168546627	1.53933254456577	0.519743173418173	0.174917695239588	0.124725152398888	1.66170400190173	0.997400808952043	0.517930742223911	0
0.703720889700991	2.65317469418748	0.792855352362489	0.871449416	3.10265813136374	0	0.102187793223615	0.123401335971914	0.0053281206952817	1.48604499259035	0.0606008295541171	0.0825663510714117	1.66621121824894	0.251688799478663	0.0569996303855637	1.2766157686736	1.62844699832474	1.3817263586256	1.66616576113855	0
0.770363926508838	3.24260250592898	0.100304905795685	0.255319440705788	1.2665167127545	0	0.0047530553998195	0.0180643893603616	0.00949050294745244	2.72154765356878	0.0274371827068511	0.0126401807787703	2.24516096255901	0.0457225357346006	0.122076303695736	0.199750856715837	2.64491762276538	0.22675512326982	0.214373524436455	0
1.43839931960922	2.80644780004939	0.643856189774725	1.04278439808924	3.11139861853114	0	0.0047530553998195	0.143915803071445	0.0448836782397648	2.12227513613536	0.0137838154330997	0.0699770704115563	1.29918603429535	0.840765337323874	0.0958569239148305	0.926075347876042	1.68320237296637	0.586692696860039	0.0646069752973919	0
0.405447843707535	1.8367724688927	0.0531113364595625	1.77808238763982	2.665802053	0	0.0156402903768822	0.0654344459486331	0.167357927738514	3.25120402291466	0.0227583975781576	0.0139267060429217	2.46855725182031	0.0784732093786936	0.212880566344385	0.188654117836729	1.89169136778093	0.0832474137479361	1.65214227213666	0
0.739761711188126	2.06236352270694	0.217727042033043	2.05724230115271	1.94302111902665	0	0	0.0271540515037266	0.00805655487105846	3.1096280099386	0.48655992818524	0.02828624307911	0.508834274251234	0.300416627836874	0.0211954245144897	1.96473131018844	2.30076803328031	0.191436314605321	2.44855741142666	0
0.955759158846881	2.53528159847279	0.212631589720954	1.34845906208647	2.72016900015183	0	0.106616328987784	0.0893625528277345	0.225521734256603	1.84346132504805	1.50233060171601	0.0340748202705723	0.555325358989246	0.334568275666133	0.0489336451979224	0.688225127327241	0.377401430785794	0.21076289418631	0.738292263429494	0
0.813360504133085	3.08605340372593	0.352645545280926	0.281312490858143	2.21116798367419	0	2.08403023856078	0.0500488796072223	0.713079898919863	1.7152783922911	3.16499539585408	0.0201999229434977	0.485220713155906	0.193708673382423	0.621805734747165	0.881038075674044	1.06763871687536	0.0608774728993346	2.38874060478726	0
0.590338533179087	1.75902796742139	0.146264194866526	2.14205394471985	1.20758054618695	0	0.0280032784727525	0.0706641007787897	0.00245049923482249	2.65780004173982	0.125386605365814	0.00834345852933497	2.61211655222488	0.257010618206024	0.0462815032119103	0.150169706295702	1.71197939461696	0.123533772290994	0.124725152398888	0
2.53655029553591	5.63407917319139	0.278103727551442	2.47066700762489	1.69719555831965	0.025312343046069	0.639602631259502	0.0353423807921971	0.00288250853312136	2.68079692523967	1.4676968363726	0.0538064436957938	1.78542500356093	0.641176059848187	0.0547790315196195	2.23633953916837	1.48042024221384	0.652325867840766	0.339593500965398	0
0.377512488485005	1.64020443895106	0.0250287944915224	0.183708816875412	1.17069423368708	0	0	0.00690836934217749	0.22675512326982	1.67716993881825	0.0464212112487104	0.00963381939726868	1.36731514615237	0.109026176498367	0.0681892587789681	0.0560285389227513	2.41670465178296	0.17951105027151	1.96871747380745	0
1.0100636833447	2.23278353412245	0.176705738189114	1.26525684799584	1.37995359742764	0	0.00805655487105846	0.0206266505899578	0.426962447758552	2.51399597936701	0.0117818594599147	0.0214797274104514	1.44397788552057	0.0666747627244601	0.0786098346963665	0.48078212440398	3.03102459344585	0.085968453862165	0.00762609237617795	0
2.55289345660687	3.7704696486596	1.63357070675793	2.63839826223585	2.27025981354164	0.0112093614203034	0.0485152099339396	0.109561151953051	0.037030730944967	3.05410176288616	0.6915341649192	0.261109528909302	1.20351441113076	2.96742686741507	0.202010167316432	1.8963493588832	0.840684782588049	0.212880566344385	0.415001431451972	0
0.838669450993192	2.94837657694739	0.322851124375591	0.454702328163688	3.47625205954784	0	0.0818849667292274	0.0529722748139887	0.00432160595009347	1.63519716894341	0.698218478224414	0	1.36793014143188	1.55988333124832	1.254654507	0.147567207094632	1.80140701836572	0.992043276171657	0.548831154004822	0
0.852158683663038	3.13134253912326	0.442120759298914	1.87719454712624	3.04509343834495	0	0.0294175468350917	0.151858816727005	0.0357646536009747	2.10477275751332	0.108892401632409	0.221196549944547	0.937645706905064	0.613343053003822	0.157431827004188	0.74122966377296	0.687150293944771	0.396049857625031	1.31481251657457	0
1.22508979886764	2.65324349606207	0.837862529421237	3.54150244937792	2.38711434947015	0	0.0912597661926783	0.125915549474723	0.463727071988511	2.10815641805936	2.4799289711477	0.0227583975781576	0.611361263919751	0.297367523217659	0.571142829061732	1.56125280828592	3.39301799024601	0.21685835977496	0.298306395806485	0
1.49789334127367	2.77087132219082	0.754802006590781	1.54685742766799	3.10097764772482	0	0.938549273766054	0.606821211529305	0.118758388979835	1.77154757229561	1.53575438072867	0	0.755058478110681	0.776188230579445	0.255561158900354	0.523260840452715	2.87261209281616	0.652417656931994	2.74538794120005	0
0.933497102511857	1.66966177449817	0.0473987888754111	0.25180996817154	2.46516476137574	0	0.0207688650945719	0.0612923384782941	0.0792927672728535	3.58534716811202	0.0102069428692571	0.018634174139051	1.95345150136626	0.148869043531001	0.047957107396655	0.3426685182025	1.91563562343031	0.092478087200385	3.39581686313265	0
0.772983552138105	3.54507876232379	0.0608774728993346	2.89194406124944	3.55868397152597	0.01292617444427	0.0169241442578214	0.0776531856501614	0.0199153677076859	2.93491274011511	0.0882773096804519	0.0349199843491595	2.43863884395315	0.476018699757825	0.0662614422687213	0.393745670660825	2.05064099742423	0.18840092460321	0.728921827287314	0
0.952259006559809	1.44493204894218	0.199373960721821	0.646531349989159	1.08099868569426	0	0	0.146394549060505	0.00230646738316901	3.18029110487844	0.0385766514523232	0.0848806535912965	1.90157168504898	0.58111017522555	0.0779265786850691	0.615227943578826	0.45343856134876	0.0942360698457655	1.79742808215231	0
0.312897472897257	3.00369217745769	0.308244364393713	0.726831217032493	2.69706208049739	0	0.23204671335011	0.00633393372205049	0.0684644509669057	2.15772284614312	2.09912685203688	0.0391383939069583	0.932817102741851	0.37851162325373	0.386590249662717	0.193456365749585	1.55350796036909	0.235972082773581	0.943058638890398	0
1.10279248553043	2.66839147689582	0.245373962618162	1.04180368765708	2.37917732889081	0	0.092478087200385	0.133432006980735	0.425244442148101	2.25658800965002	0.666483930837426	0.0999011100079427	1.23278353412245	0.651132077916722	0.111298453402541	0.634593268445757	1.41386483309795	0.538339500032562	3.353210356	0
1.11296696495818	2.08144189426962	0.972619139008153	1.27988725484113	2.47082316316859	0	0.0344974641994449	0.143524032521613	0.0413831790194062	2.25574242097253	0.0623980637984785	0.0460020465445205	1.32019582126613	0.346644921588527	0.0513024887006311	0.946431437103716	2.00158609235403	0.473734968463598	0.996027123425076	0
1.24086382278575	2.79692994263851	0.459851250705668	1.71795602522302	3.54912698019927	0.0107798387532428	0.0829750272577682	0.19295161806985	0.0380146901867159	1.93156960344761	0.528071164578735	0.226631831807891	1.77150531594949	1.72403901576727	0.139731422243744	0.326192164494116	2.39220749896897	0.517326092156012	0.696528045680674	0
0.676086834382321	2.13191867886257	2.2784606094434	1.16671544496642	3.08583252367496	0	0.0535284409892994	0.284395680512877	0.160274831408593	1.3993898745824	0.479023559980514	0.0120680233090903	0.825052902335867	0.912343283577261	0.092342768995447	1.0574849311079	0.69269500028227	2.27067843671181	0.00432160595009347	0
1.08379203249389	3.53666218584846	1.05018822331148	2.9900109020609	1.59717358467203	0.0564448010196681	0.196229325794221	0.0107798387532428	0.517225292502459	2.67748569116951	2.09095502511619	0.0659858294985853	1.24184018356467	0.7575353550288	0.135928815526407	2.17877837008441	0.209890007234039	0.907506014212663	0.877587213370977	0
3.38150488256731	2.84384318447169	0.947030221046273	2.34323724728342	2.11186596386756	0	2.5503096787551	0.153156788061421	3.89508930387733	2.54309989219543	2.40435819483331	0.157819839478863	2.31579806304336	0.164013888525057	0.0413831790194062	2.19064646325965	3.37534531979267	0.299010149498923	1.94463359269527	0
0.836893627409743	2.43060643092981	0.470823163168585	1.86888427302877	2.70292345345357	0	0	0.0683268614345055	0.0206266505899578	2.70776772276369	0.0295588974491164	0.0360461001568596	0.821383684157733	0.149909667534924	0.0203421795171858	0.34164424053016	1.92497398142082	1.30702043251839	0.0236102151826453	0
0.899794348208829	2.82950457041822	0.425136998838359	1.95233356636969	3.20620559846117	0	0.0144981269993528	0.0275787274742827	0.435415240747814	2.04159344865918	0.270229907237998	0.00647756407120479	1.11722958209437	0.846553489685281	0.0776531856501614	0.293017272049508	1.71074583234848	0.237441347136391	0.607862902831235	0
0.600745497962084	2.40351315052404	0.0988237683796915	1.71158300747396	1.61729848284085	0.00920382732983974	0.00403390128448972	0.0207688650945719	0.0607391578576785	3.40364948147685	0.0640550644104434	0.0216218578515189	2.38338634619902	0.339821504923343	0.0322419311374938	0.21549222999098	2.1833912315084	0.065296567127781	1.00741081295462	0
1.01849174903988	2.96652275549062	0.726482487265049	0.786847243561013	1.85187894057588	0.0117818594599147	3.00005410004966	0.0710761620109589	0.756083908497432	1.60022217043405	0.699107384624001	0.0183493098788918	1.21890513195676	0.526168995344645	0.0306892040711404	0.521050736900963	2.15361080228443	0.371837617330421	0.0163536835778348	0
0.991680562143124	2.88272129510657	0.340733160587732	1.53376267054709	3.10198617278574	0	0	0.180020521466313	0.263875732577862	2.11606527322568	0.0160683686276537	0.0676387168753633	1.42894634476948	3.28661505244321	0.0274371827068511	0.513591806499573	2.15701136236049	0.102322191196686	0.477780928516189	0
0.699729293386671	2.0679828301843	0.880097749721974	0.348459062086472	2.31634851650205	0.0136409106693863	0.0415233621843504	0.0896337361068956	0.0182068566533119	2.15526350402483	0.488000770834068	0.0265876223480842	0.441483479582645	2.8626299193697	0.287826867285081	0.272262124974296	0.940880872233434	0.374733478031214	0.147046143417315	0
1.28652634308722	5.1363513669145	1.96058584465006	2.76307157681548	2.71859178134666	0	0.0203421795171858	0.574924978009344	0.00345831977241108	2.44140379982117	0.745108226125735	0.285579770402795	0.844064214792387	0.650396946669789	0.11116488907889	2.46584389795881	0.491596594410448	0	4.19130996744573	0
0.32146635859253	3.26515180958708	0.0997664862929298	2.84709494026056	1.08800587129002	0	0.00863030514344006	0.0382956981815445	0.015354834293464	3.13492732587335	0.0680516429977898	0.511973981781801	2.45696381220434	0.152767519261769	0.143915803071445	0.136322653749214	1.68351680794189	0.0350607969051143	0.56968551215184	0
1.00050485491985	1.48367391871065	0.312084261514754	0.90789051757063	1.60245688018043	0	0.00992040959306388	0.0802483300921203	0.0124971626829022	2.46954739800052	0.282143228781498	0.389126226924704	2.36524459958906	0.424707145564151	0.13224779829844	0.799004390183243	1.0408924306469	0.104605043229311	2.25253676669618	0
0.997400808952043	2.62056295180521	0.124989769978664	1.33365271476541	1.58452962727463	0	0.515308759741889	0.019346088804812	0.245495662819921	1.41721792699509	0.975630186280824	0.0224743465748992	0.761795871505646	0.277627747659005	0.093154487907083	0.181166174269977	1.59612414371518	0.365692537197533	3.26747587179649	0
0.503348735167504	2.3396790066724	0.234623941363856	1.0894981508391	2.42061713897869	0	0.00719550140420377	0.0717626693000913	0.203514411130758	1.8353177724842	0.101381142355025	0.0190613650934302	1.30123644076523	0.245130531411833	0.261711328876685	0.212631589720954	2.6950361514006	0.839798383506919	0.0646069752973919	0
2.9021314789532	4.28788595417473	2.21645486514476	3.18377232556034	1.47534433714261	0.0122110839508744	0.0213375829656949	0.0340748202705723	0.0769694763151108	2.62688297458449	0.303693088093779	2.15312435300615	0.917775440601116	0.0806576633452252	0.436694887552877	2.49947599961551	1.27064853908483	0.0576928671683459	0.136716384488312	0
0.558463572537755	2.36227349492074	0.287590495523941	0.613248743800266	1.86671019967403	0.0199153677076859	0.235604532763299	0.087598617923621	1.31851931064145	2.53194283259664	2.06677807433902	0.0156402903768822	1.78910321750138	0.244156395628105	0.48820648807966	0.21076289418631	2.51493019567262	0.927896453728821	1.11103131238874	0
0.709025896748234	2.99533978985866	0.207767937572171	1.81364781591048	2.18094347968678	0	0.0961268893050061	0.0622598944701261	0.0373119306419666	1.53221720168918	0.202887833470143	0.0720371807728801	0.450379880071041	0.611266825073065	0.0326651122818301	0.432852537018574	0.362329610171569	0.0878701329410572	0.580627910457265	0
0.977902666935008	3.17480586894094	1.31481251657457	4.2948927218097	1.07265464067569	0.0385766514523232	0.182183769121468	0.0851526805631383	2.06184530707107	2.48897766660285	2.11892446606631	0	1.40729836010379	0.151988666422506	0.135928815526407	2.84851778572219	2.06939283724941	0.320657964311925	1.94628170227837	0
0.756596350501714	2.35879007970185	0.154712813782158	1.99269593170909	1.62681290399521	0	0.00604663011841478	0.0453031679565722	0.0120680233090903	2.75898534277657	0.0430644786649374	0.0829750272577682	1.49282738792251	0.345623464175129	0.0643310462459839	0.295605488588061	2.01188917755522	0.385375813359913	1.16780749549812	0
0.804631843126968	3.81427354710037	0.196355242882748	0.340505300673985	3.06061812131741	0	0.00575926928868495	0.0508847400250935	0.0518592988352499	3.79158488840387	0.0416635317293615	0.020484422065084	1.90804429022489	0.120484656895456	0.310223769546247	0.270349528733103	0.783498562104237	0.0465609057577412	2.66689290308666	0
0.638583615231662	2.11413377595247	0.0576928671683459	2.56423181845005	2.93400689208657	0	0.0426443374084937	0	0	2.34024891524639	0.0104934192484527	0.0443241688122014	2.63559189032764	0.0399805976908813	0.962734090595803	0.0280032784727525	1.61249404814929	0.317535622016354	0.00460925325258967	0
1.10882550954751	2.60793389985597	0.456595905126213	1.68750866072073	2.31147405201999	0	0.230326000028692	0.161823202945348	0.300885149409844	1.58899640200565	0.366252263699564	0.0773797407970136	1.04292444517384	0.741574847418796	0.111298453402541	0.700972307222716	1.29484127140614	0.870187146189016	1.4906214709932	0
1.09193673821058	2.12379860846262	0.177598929327733	0.78559239870423	3.88496904733032	0	2.39160276825802	0.0629506088228079	0.960734102284646	2.3828608900906	0.148088082645336	0.022190239634066	1.33090254070135	0.249991368358195	0.187767747046025	0.446256229889564	0.113433802604049	0.251325232327958	4.04721554352042	0
1.03710103600777	2.10547694467755	0.288181352329059	1.65090238963856	2.23284491887051	0	0.0519984677970024	0.0721744169243166	0.0361868028478463	2.41756901011157	0.979074161145452	0.177726482932068	1.52762087741627	0.476329837757138	0.0519984677970024	0.866710199674025	2.24983971484439	0.0893625528277345	0.678793072356292	0
0.642562955562603	2.92387177353008	0.0243196791954129	0.64505601299147	1.99978357951192	0	0.0211954245144897	0.0359053837421279	0.0529722748139887	1.4676968363726	0.0306892040711404	0	2.37167037096268	0.0536674490388253	0.0349199843491595	0.0313951962755343	2.47959274189883	0.41781201761461	0.0200576523412535	0
0.889551418704019	2.70423013219495	0.189160371036376	0.503857532577429	2.37002474816031	0	0	0.120086470672526	0.0877343818197254	2.76661636208843	0.174022842055414	0.0254540964277491	1.17868277566526	0.209890007234039	0.183073576214852	0.479851386737349	0.850879415088071	0.510961919277379	4.10105331156447	0
1.04173361139522	2.73120496874355	0.626112010858613	1.85782179240827	3.02582613280087	0	0.0333701384605922	0.163369914474776	0.07340895518534	1.96476826967405	0.113833828959277	0.0705267208766824	1.2485955543492	0.880176133631199	0.0594937253916716	0.636914580355878	2.22653935629645	0.284040263954096	0.45090770177264	0
1.26945212566395	2.97149757090591	0.217230716220669	1.33925142745084	3.61297757049397	0	0.0274371827068511	0.127104965139401	0.0718999315656331	2.610203962	1.00180224263399	0.0604624879861069	0.870344990285551	0.589571753973746	0.106482330469981	0.671565126171053	2.38294386956899	0.505484479511495	3.70707194505988	0
0.941632197654482	2.88195821801367	0.463308565918163	2.19698466352922	2.24074173121534	0	0.031959741397545	0.270349528733103	0.143132155555768	2.12191058906055	0.281668579972845	0.0508847400250935	2.13458238981889	0.348119084462443	0.123401335971914	0.657640005207824	2.75870825188429	0.398131431876634	0.153286520990863	0
0.504061001309293	2.7346337582104	0.198996966240109	0.931758687844908	3.06201806629973	0	0.933950257695424	0.185866545311334	0.117960952732417	1.99447111071399	0.596076423710512	0.13198450875653	1.04921253463256	0.607768234696361	0.0592168165537986	0.298306395806485	1.05582036282645	0.298306395806485	0.96738997597654	0
0.990301416568706	2.4794375327354	0.263395034517309	0.401193551063264	1.8686472605359	0	0	0.0736831536164398	0.279411863110694	2.76260394917006	0.156914314653239	0.0478175480213695	1.67441545363921	0.210014737709273	0.0621217119077975	0.471967787661516	2.34953512964875	0.41727194534353	0.0716253939737696	0
0.608052220466949	1.90715987355099	0.0792927672728535	0.0839281550623593	1.5570914439987	0	0.0144981269993528	0.0231843692482634	0.034779158048019	2.18374057156734	0.0368901105402659	0	0.302757715638036	0.198745581844824	0.0396999177209514	0.407298360103788	0.239642441878997	0.0779265786850691	2.65425221343669	0
0.687239893984603	2.44474656658243	0.297250121171707	3.08084523561266	1.18154785645596	0	0.0229004021100788	0.198494153639083	0.108223341173871	1.68140428581283	0.104068226463717	0.00417776078910997	0.353662044745063	0.224410781870753	0.15704371014558	0.460165894676431	3.76784545018233	0.523361219304096	0.422340660474963	0
3.29281119168335	2.63603292175824	2.01074403942469	2.78408514273476	1.69456822500883	0.573956141064138	0.015354834293464	0.0389979787975099	0.00259451670845232	1.69946279388635	0.955461603923502	1.14417692434653	1.82984955984469	0.0705267208766824	0.113700499164728	2.44956137461324	0.833578293906005	0.573374526445944	0.55040819321728	0
1.16998911979707	2.5215784556318	0.639324789170845	1.98057374922496	2.71217754735499	0	0.0180643893603616	0.260748328396447	0.0297002342154199	2.46375322458739	0.304861451488449	0.279768421593595	1.58250783209164	1.12167855658825	0.0492125346325603	0.961993677420255	1.4291070817805	0.446256229889564	2.09210593159183	0
0.816231050342108	2.44336795056474	0.226385217270386	0.182819401612206	2.05116325258211	0.024603367140657	0.0162110331559172	0.0411027718191281	0.931758687844908	2.79616164041442	1.55846357253776	0.00489684321484746	1.51843442377107	0.088548697010238	0.225151511841273	0.41391897713882	0.801489796289308	0.141171172460741	3.74890127375031	0
0.968864898193526	2.97090885845167	0.375623343928903	2.53938217885408	2.64890255711667	0	0.0735460609151547	0.131721171155929	0.160016607845905	2.58462583259881	0.0765590951316044	0.0518592988352499	1.24281588402684	0.653885488716646	0.17210342844014	0.625364016005363	1.37567894232731	0.316029858519577	0.73500219349531	0
1.07785823528323	2.32650858599039	0.249627373139691	1.61060557999446	2.32478180682489	0	0.250840333561645	0.138552375152649	0.270947487477059	2.0585243118408	0.250355271763048	0.103396924492231	1.55232788188124	3.13738875935258	0.0904469802326514	0.387472834405935	2.17501353945426	0.266036893995317	2.07901963303484	0
0.709643545470932	2.29460604619209	0.0732718364245194	1.18554943462957	1.80924979061316	0.0100636833446975	0.0945063386814923	0.0226163790673486	0.456911259794135	2.22937257905178	3.27792525349407	0.0117818594599147	1.21144836362666	0.205517632892707	0.546363573885435	1.65347281194971	1.91241993501531	0.0709388213434375	1.67197266075006	0
1.17037377009464	1.85035938803356	1.3998273366002	2.54257998870265	0.833416375270494	0.0366088286051014	0.0636409926426959	0.965691949224704	1.66761967872793	3.29130885982897	1.04180368765708	0.056860943046751	1.7856760889929	0.731617722840621	0.142870845096642	3.48918324460767	1.80591150518794	0.0863761675969373	2.08430242591454	0
0.770448504849234	3.80373333767668	0.228849467661798	2.91387553908839	1.28611229395515	0	0.0206266505899578	0.145612247166476	3.20708071679703	2.02782639740625	0.0374525099396066	0.00460925325258967	0.262914176237417	0.965839683088014	0.061015774681628	0.195473592387265	0.373509015518007	0.915941505980148	0.387031609525704	0
0.639232163249277	3.00457330047604	0.364348306920093	0.57773093149008	2.84725533104335	0	2.48694600930247	0.22909566135538	0.387252238833504	2.80225526700703	2.88356216895377	0.00633393372205049	1.2222481446184	0.355354620561066	0.0903114713760366	0.148738912737525	2.77675673886723	0.626953041770665	1.95464301130103	0
0.608903842527424	2.74616225387569	0.201759307458229	0.298423711931038	3.28358105460384	0	0.74312715259193	0.0640550644104434	0.0214797274104514	2.49308367112729	0.543594864252601	0.0301241614551288	1.00539998774259	0.912879758139804	0.0827025893302493	0.212382570122357	0.644963754315762	0.215989154146721	0.299361897651559	0
1.65301414371895	2.70611055719647	0.181802255158941	1.84088616099472	1.94770355605308	0	0.00705194251649002	0.0443241688122014	0.0142124448121047	2.49840406594655	0.0203421795171858	0.00619028907206984	1.61917821605907	0.127237061924814	0.0139267060429217	0.710878050195879	2.01931050141373	0.180147861158429	0.061015774681628	0
0.981779603590194	2.28116409444981	0.632082049289707	2.4979955006733	1.75715129068081	0	0.212631589720954	0.11169907219742	0.215367972203479	2.48841217599573	0.404685175919036	0.0294175468350917	0.284395680512877	0.205517632892707	0.191436314605321	0.763071576815481	3.07325469566305	0.250719083400555	0.300885149409844	0
1.23351997877392	2.72309979670081	0.586020089349356	1.53460948337054	2.95484770300517	0.0100636833446975	0.298658315564515	0.061015774681628	0.352419559215162	2.26080853476227	0.432424976804764	0.295135249000818	1.60098331137083	0.480988873478695	0.114500293165193	1.22694004070925	1.37545653587666	0.138290233779912	0.887759202321846	0
1.00633393372205	3.29469426014185	0.359183789974511	1.73400503372005	1.74695764241365	0	0.22329897333279	0.184978459693331	0.0103501881695673	1.76536500754981	0.115432826120347	0.139731422243744	1.6773052697166	0.871449416	0.0304067104260458	0.972325041557152	1.58525101087928	0.268434393576383	0.680144290063841	0
1.48248691884257	3.42470714556415	0.922806773187886	2.00841517552987	3.64515979694998	0.0160683686276537	3.21340949904589	0.186500557644495	2.24110797493405	1.57748925378772	4.00799378708954	0.0556121566866925	0.809990583975205	0.100574040213197	0.0553345017510994	0.947479145966675	1.48382867280475	1.09632933020071	1.27435112794282	0
1.14802298348503	2.47079713841836	0.47227980043155	1.39484336153086	2.25728222977829	0	0.104873376726018	0.152897287198972	0.106348319505147	2.01560461145512	1.75381844317354	0.532167320280557	1.36625226369956	3.10270851564251	0.182310918025696	0.728573602559365	2.903231131	0.204015477399888	2.25770463505512	0
0.992550922658722	2.26921272387275	0.152507948364903	2.31385531249122	1.13014013533645	0	0.0277202583559274	0.0469799081444094	0.148088082645336	2.69418931626315	0.179128828772152	0.016496319896196	1.37579013269661	0.367371065648529	0.223669671388246	0.903578215331941	0.23094077612394	0.168128529576949	0.929033478645856	0
0.55080218380917	2.74753778444719	0.100843124433112	0.168513676197494	3.22207808567545	0.0229004021100788	0.0100636833446975	0.00647756407120479	0.0102069428692571	1.38620394898961	0.160274831408593	0.0179219079972623	2.34030589372353	0.404685175919036	0.206143069691373	0.216982489268768	2.12733612657706	0.22909566135538	0.106482330469981	0
1.66111109790124	2.77471327605026	1.89452677025739	3.77899700616954	2.73357127092638	0.0413831790194062	0.0183493098788918	0.177343788281726	0.250961573533219	2.86076420262883	2.78885272786782	0.0271540515037266	1.03955955725571	1.39539189392821	0.215989154146721	2.51207514899484	1.03351110236132	1.30246528733241	1.77606186497528	0
1.23505303211445	3.06056624540576	0.284751009534226	0.703012079250873	4.52194272022638	0	0.11009592910342	0.045862297908688	0.14535138557262	2.42425028608405	0.644779219262953	0.045582760019635	0.819913379946224	0.4743581628754	0.157173094033464	0.740711733399101	1.28006548636164	0.109427426686154	0.105007524760974	0
0.918386234446348	2.63303589728537	0.63012585232438	0.183073576214852	2.72318719171475	0	0.767061497680489	0.43498843946051	0.0692897127155347	1.93813520920084	1.86619584872773	0.0247451901971378	1.0487941802608	0.29490007171757	0.0367494764278683	0.252900028700081	1.59048225892091	0.22391675051899	1.41017826302682	0
0.998267726378763	2.98455289519458	0.093695380233557	0.746570751412447	2.85333700534006	0	0.025879273023259	0.0525550094341053	0.0392787953513676	3.25551583982365	0.0672256725319716	0	1.21132375704161	0.057554246458089	0.100708588596684	0.459326691546019	0.319964694216466	0.162081103382375	2.38175404074241	0
1.49128873189744	5.26652795659298	0.489748433120335	2.03734707675062	1.26411602155925	0	0.015354834293464	0.0294175468350917	0.741833680964487	1.48088550264493	1.35236305716722	0.0137838154330997	1.77892343761898	0.109828565307087	0.785173874422659	2.51725049307611	4.45228572541647	0.0210532520540752	4.41211082105922	0
1.04795710739665	2.93662851728991	0.22490464410609	2.29698593163197	1.14958455315814	0	0.0187765851791836	0.0632268019969813	0.291485685973561	2.31527638701493	0.328262028609413	0.294076649192365	2.01642500349979	0.110630508096434	0.0556121566866925	0.400756503183251	3.88804181904871	0.252415659032651	1.44212075929891	0
0.871685968303588	1.87404936375523	0.598651047884608	1.41451442751404	1.73842198080599	0	0.275603079336849	0.0321008431670241	0.134615244425108	2.55628225672915	0.157431827004188	0.0661236424652936	2.06746662943663	0.459536538097791	0.375734538583156	0.360982241368626	1.80144840792121	0.034215715337913	0.528371277960719	0
0.645240512645265	3.75283420875032	0.123931008319631	1.57026861557812	3.29633993123651	0	0.050745463581399	0.0802483300921203	0.178109076094325	2.38661783861029	0.383828687162435	0.0152120850685033	1.7129918894618	0.07340895518534	0.135009441351161	0.288771967247402	1.61065282183807	0.197362184149163	0.309409049240119	0
1.14018968045684	2.56135057834837	0.365804499871982	0.83220140590282	2.80043402182408	0	0.0461417816447206	0.0777898886436676	0.0957219222733257	1.95995557967556	2.29689785770008	0.00690836934217749	1.11129845340254	0.839556543754297	0.105141660323424	0.581303036002642	2.00367418975075	0.235727059838058	0.511771626070565	0
0.987029750548981	3.57540915260895	0.184851545680415	1.36642013931299	1.94852609451835	0	0.0047530553998195	0.070389327891398	0.02828624307911	1.71935870030414	0.149649581894975	0.00834345852933497	1.5317682069117	0.161694235436132	0.184343777952907	0.774839759827326	2.28051096885426	0.146264194866526	1.7988385441041	0
0.269751322048375	2.12303707339553	0.188021051416948	1.12121437965845	5.77687251865061	0.0468402542029724	4.3638509043784	0.127897364486064	0.0210532520540752	0.813196300281224	5.36063817997895	0.244887059123534	2.47814347326819	2.83547947787187	0.464981862274952	0.344487662635682	1.97210442911833	0	1.40424918466734	0
1.1751732656638	2.37049910320235	0.759241071757278	2.06167252715243	2.28711763578818	0	0	0.386369519086874	0	2.52014562688083	0.0807940819582424	0.0210532520540752	1.2910141014173	0.523963345790669	0.10929368902294	1.14691584808728	0.694300770342678	0.480471945227477	0.293017272049508	0
0.60255189747166	3.03370490523819	0.256286070585092	1.60388148288421	1.83539862744364	0	0.00705194251649002	0.112633416985245	0.0387171075728536	3.00539998774259	0.118492625869405	0.0371713376446435	1.39154778016734	0.058108649401174	0.274410769317838	0.37873355926538	0.498965654341203	0.0565835283663675	1.91941636304484	0
0.618990352911348	2.61753358347542	0.255802836602718	0.312897472897257	1.73556550082144	0	0.0251705757349061	0.0820212693455023	0.0330881693321878	1.18966644665005	0.174278571036122	0.0179219079972623	0.567253374550151	0.286171451107019	0.207018225945622	0.43903796284271	0.142609487298665	0.565987040750771	0.0271540515037266	0
0.659559272910899	3.26789530343837	0.170950553318368	1.24695526504295	4.5269076351908	0	0.0377336274465149	0.0714881055841824	0.0996318500144604	1.97306017280408	0.517628448866935	0.0718999315656331	0.819995102836375	0.343692069179019	0.0251705757349061	0.300650907642665	2.02016435660822	0.116763971297723	0.733701413458681	0
0.796348562400585	1.47337131403391	0.526669809402123	0.946880548358009	1.33210638698974	0	0.0439043942956211	0.157819839478863	0.00345831977241108	2.19430772722432	0.256406853794245	0.0272956240509075	1.16072661145954	1.2722621249743	0.127633279725874	0.410992287220895	1.32803219030386	0.705048971393682	1.67518362578781	0
1.2939001403476	2.66313964418411	0.152897287198972	1.08256635107141	1.33873816505317	0	0.167486389965649	0.0557509641184532	0.164657575253662	2.62732667596916	0.0839281550623593	0.0389979787975099	1.15574923267794	3.90723680087536	0.0824300999459491	0.581013735167966	3.80113795730761	0.0398402645317911	2.04477878674932	0
1.30094370390955	2.33882372146778	0.990374036055842	2.18307357621485	3.13320182029642	0	0.045862297908688	0.347892388195338	0.0257375614136083	2.25320267718152	0.343350966200508	0.332278283056929	1.26741594303495	0.845269238979901	0.0636409926426959	1.43065995030514	0.988484740376193	0.500292176734166	1.24525225214938	0
0.927896453728821	2.17935180361967	1.79018817029203	1.59392738818048	2.9699148611146	0	0.0471195485685506	0.260868738615679	0.00805655487105846	1.15114443441932	0.522256667626701	0	1.26255342731929	0.158724796297479	0.179383654356298	0.222680931494572	0.896465616189426	1.92990459128118	1.00223444606469	0
0.634500338235999	2.54774593868714	0.283921772307618	1.36232961017157	3.16293506943496	0	0.0190613650934302	0.335483255903486	0.01292617444427	1.94871296969391	0.249020510285965	0.104739216216237	1.84213408010562	0.4454088941096	0.0441842575440038	0.44932365699078	1.26165116017515	0.24159615530954	0.148738912737525	0
0.447843644362085	2.95425215556565	0.364796522858731	0.829118896349261	1.92725174160908	0	0.00690836934217749	0.0852886748169873	0	3.13267554134906	0.0492125346325603	0.00604663011841478	1.18440725869306	0.0472591754780128	0.0337929888493031	0.183327706044801	1.28125313412649	0.333194716335888	1.29666296759196	0
1.14639454906051	2.34947851451911	0.424492170889205	1.79921167097567	3.18113436286262	0.0124971626829022	0.0594937253916716	0.141301987625258	0.0194884295913602	1.47814347326819	0.614662734936576	0.113567157047078	1.16658691407045	1.30964187342216	0.0698396250686344	0.526769951354816	2.88869454950954	0.636264989421787	2.13201742257712	0
2.65133876610593	1.82566353245019	1.55262299200928	2.35004456586269	0.657365615558367	0	0.0210532520540752	0.0792927672728535	0.0053281206952817	2.53640109495241	0.826924682936349	0.0465609057577412	1.11229979187891	1.03372252239065	0.18840092460321	1.03188918533733	0.77534558407404	0.35783347862949	2.9040986854792	0
1.05394542496279	3.20009625823558	0.444773065522451	0.41781201761461	2.38244592109257	0	0.00403390128448972	0.340733160587732	1.50482375358243	2.60679752798339	0.332736572463861	0.0318186258263571	1.13829023377991	0.189160371036376	0.298423711931038	0.48078212440398	1.37378739372261	0.487280529383726	1.01371236482065	0
0.4867658509719	2.78483896755774	0.224410781870753	0.961623328286945	2.81323735299634	0	0.0315363532680532	0.0515809206306449	0.0160683686276537	2.42918744357085	0.15146919750308	0.0162110331559172	1.25888068375053	0.0716253939737696	0.44932365699078	0.384381422712236	0.54399071966485	0.119422582647884	0.323427718060933	0
1.19931113514902	2.35151526079747	0.264116021559245	1.65448136905782	1.55748361390689	0	0.0690146779151805	0.117562069256979	2.07128214850074	3.19534759832222	1.41408139707042	0.107286134952222	1.62527048937469	0.553262190272433	0.183073576214852	0.88494951674501	1.45838200415601	0.240375394498092	0.894061059259358	0
1.10420244938244	2.67592881369186	0.442970027927347	1.21269383790515	2.02743718270685	0.0093471722592526	0	0.101918959711072	0.0533894195446349	2.74510822612574	0.0179219079972623	0.0291348040530228	2.38158794007359	0.317882882829414	0.217230716220669	0.522156211891473	1.58318207868465	0.179893170533548	3.87682141517552	0
0.585635601362301	2.87850955858024	0.455018096969725	1.50888496894846	2.43124853243476	0.0147837526270704	0.148869043531001	0.07340895518534	0.138814468902282	2.04253928297388	1.48897766660285	0.0515809206306449	1.17043786850811	1.41397311914775	0.130799110838194	0.216734219600131	3.13188576278912	0.37528970853542	1.68459435073562	0
1.07785823528323	2.16062981335779	0.17683337078449	2.36331127390677	2.47954100736632	0	4.38340017140724	0.0710761620109589	0.258458622717901	2.08739494812151	3.33133260113068	0.0409625477784978	1.09996841715489	0.558365606623149	0.13303737874735	0.670115181284294	2.30009443097129	0.584577730738641	1.02488699931318	0
0.880411259809781	1.73768676140986	0.148478615931968	0.111832587077983	3.14544921419788	0.0149265442381028	0.877116001050766	0.113033665299892	0.00662118012237996	2.92774478267728	0.180020521466313	0.0289934118795487	2.10932712460102	0.283092058175047	0.0640550644104434	0.182310918025696	1.46116181477618	0.246590502905181	1.15639661659767	0
0.953525999573959	2.48848930140445	1.17363916357058	1.0688083674006	2.95401014417707	0	0.0336520524899971	0.259182080338187	0.0619835161089573	2.02874594222712	0.278579550458423	0.130799110838194	1.31498648546852	0.439889047619779	0.10929368902294	0.585058677184702	0.592923408359051	1.22379321624303	1.07477942649661	0
1.13540353059765	2.29971356006424	0.428464026257979	2.10003572116184	1.07155675141204	0	0.156526058528656	0.197488002405981	1.02906410969844	2.57354418826519	1.27268016762593	0.00403390128448972	0.795101958122824	0.145873061601045	0.350497247084133	0.80421880666708	2.43341351757166	0.256648389880677	2.03780389826511	0
0.407624675566609	2.73430859009691	0.0579700686373299	1.12393100831963	2.02034217951719	0.0194884295913602	0.0339339114419318	0.0325240656921994	0.00863030514344006	2.7915432148997	0.373397649194212	0.0817486512341679	2.15244304834281	0.0356239097307212	0.628446998324736	0.0747794264966133	1.83697439410205	0.134220939760633	0.0243196791954129	0
1.44572670334998	2.23991734275037	0.169027045134817	1.57975942741254	1.99207954255948	0	0.0126401807787703	0	0.0192037339730927	2.37901093127725	0.0366088286051014	0.044603950649768	0.608809242675524	1.12816140091449	0	0.582266953350512	1.08678376614207	0.132642642539619	0.11609855223658	0
0.773574422771308	3.0556468597967	0.532965215933602	1.97078004557285	2.23790018555584	0	0.0561673063004266	0.158724796297479	5.00278351782763	2.43602854647554	0.871449416	0.0217639742916567	0.617674625468681	0.487692139954532	0.274530044671623	0.986083219664815	1.60606314515212	0.902266569083071	0.59598097896562	0
0.662570115828146	2.54762256709668	0.0869196067373263	0.262793936620655	2.88003895899514	0	0.0900404154727707	0.0538064436957938	0.157561176091188	3.15200489681272	0.671836828681205	0.0126401807787703	2.26627682332248	0.459431618637297	0.122871469088393	0.900180912086946	1.73747044908606	0.0945063386814923	1.66820991446909	0
0.97438246582073	3.32681055996557	0.822118274729345	1.27279958613779	3.50468394585132	0	0.0395595572557058	0.198619873219215	0.00575926928868495	2.04942166633415	0.367818343606193	0.0102069428692571	1.85067942686489	0.219710639548779	0.120750053334926	0.276317992652217	1.40315862974286	1.2507797097549	0.984407065310614	0
2.29204549249286	4.6982240355906	1.82044449600267	2.23970353548848	1.91624732369001	0.00834345852933497	0.921588666484692	0.19194159262148	0.01292617444427	2.29030643542491	0.253263199259806	0.153935010704163	1.54106872943091	0.911039585644287	0.539729571067321	0.985500430304885	2.16298339202347	1.96838571384769	0.612399683428007	0
0.722990545487917	3.12437776815213	0.124592825405823	0.494057132313682	4.21706782210089	0	0.538736799874217	0.0513024887006311	0.482125464079991	2.22320628393416	0.813770932015825	0	2.26966156964806	0.0743684217815534	0.129744605507819	0.41662359163287	1.86461207927824	0.0547790315196195	0.256406853794245	0
0.967611310458688	2.34076164054669	0.262793936620655	1.83345685663309	2.3808679494436	0	0.107821755912854	0.136585152847626	0.399116393444799	1.99544833798393	0.586020089349356	0.0617070847915972	0.572210593312309	0.477470103341899	0.217851096811131	0.573859221575949	2.87060145011532	0.250597823048234	3.29484127140614	0
1.022545365	2.31698562139216	0.238664592114617	0.990083536172477	3.03852397688151	0	0.184089827056126	0.0780632557768191	0.0147837526270704	1.71694700947769	2.31912654812817	0.058385771000353	1.79064694327335	0.286171451107019	0.407733430987933	0.613060106896115	2.30952546602783	0.288771967247402	0.0999011100079427	0
1.18389933454368	2.57473126266284	0.378622595527227	0.979879011956223	3.3460775345356	0	0.0311128408502493	0.0837920324938865	0.10969486482593	2.35774904219214	0.637378394872295	0.0818849667292274	1.64841942331277	0.478609468404512	0.165172317937167	0.786429083203056	2.8159032768451	0.278460609443402	2.31617471178244	0
0.806117796035629	2.78603171856782	0.355918371512278	1.31144498798621	3.86950624562868	0	0.0606008295541171	0.0214797274104514	0.588324867911916	2.29965495561452	1.63501138032838	0.124725152398888	1.40604679997097	0.461528559472877	0.0657101640652657	0.419646752531433	2.4801099852146	0.200504353446521	1.45349124040746	0
2.27613929753328	3.29898083328135	0.721416409989807	3.30643724266451	3.87338012803287	0.0184917490398792	0.266516712754505	0.0206266505899578	0.464668267003444	2.19342482419271	3.58523899077454	0.0357646536009747	1.48748634934854	0.944858445807539	0.895767931784329	0.974015283756472	1.94953493301701	0.469990138221073	0.785927130733781	0
1.28054066279671	2.47259174573693	0.497535726396004	1.8250936190519	2.15325408885218	0	2.03752279445188	0.230448976207506	0.732833574740929	2.30348852718342	0.883073348451263	0.168513676197494	1.21393823789682	0.908582365478814	0.101650076094435	1.45096047332342	1.14326279303862	0.262914176237417	0.363563593797189	0
0.539332544565775	2.41797399987952	0.201508403972225	1.11350048136638	3.87443305008927	0	0.0471195485685506	0.0152120850685033	0.0565835283663675	1.33987850028299	0.934176781921816	0.0316774964507602	1.6136730866753	0.128689328846787	0.142348082144681	0.191183609220039	1.87974496941923	0.295370387953484	1.7619234928106	0
0.629286669533358	2.45090770177264	0.719752957077606	1.15244304834281	2.65658789469493	0	0	0.116763971297723	2.75789798861213	3.10487337672602	0.534858451400718	0.00705194251649002	2.61567524343272	0.177343788281726	0.0918013692176743	0.337654011076595	4.08115211945612	0.819341190058771	1.20044157708114	0
0.444985039522375	3.05279842890528	0.114500293165193	0.555521697454558	3.09425296313141	0.0248869993131795	0.0326651122818301	0.0688771408503078	0.105007524760974	2.86379972307727	0.100977647724821	0.0434844976035795	2.54292661184783	0.263995882071239	0.100843124433112	0.416947804909838	1.17095055331837	0.087598617923621	0.0582472168546627	0
0.703366528006636	3.15335138308106	0.208017754895892	0.410775259008242	2.85495313520947	0	0.0661236424652936	0.198368423102519	0.261590988964125	3.14489476425503	0.583422804693596	0.0271540515037266	2.24263299044665	0.950767000593138	0.100708588596684	1.18605677826867	1.47290362360683	0.217975140922887	0.284277218055128	0
0.511063157482459	2.95977015521147	0.0869196067373263	2.25776496857139	0.743471882591393	0	0.01292617444427	0.0597705810902546	0.111966089603492	3.8313401831152	0	0.0343565966466416	2.22854166645287	0.0969364825029574	0.0384361816561079	0.401193551063264	2.80028905128376	0.0692897127155347	0.315913965436742	0
0.689835877447175	3.39338874122582	0.316029858519577	0.616734084956271	2.35094978631021	0	0.0837920324938865	0.0506061736907874	0.0344974641994449	2.70394232156809	0.217851096811131	0.282973488621589	2.22644687485703	0.547054921855963	0.0563060603318765	0.833416375270494	1.59364060808925	0.0912597661926783	1.07272323102162	0
0.829037688669135	1.29048338446836	0.0432044985651676	0.285934807943873	0.589092309935938	0	0	0.0265876223480842	0.024603367140657	3.21654798930695	0	0.00619028907206984	1.45796194445269	0.108491002592243	0.0412429822318813	0.327112470747085	0.889239888786831	0.110229592423189	0.984334144840489	0
0.661384776179758	2.799729743	0.303576199696641	1.29795439018295	1.61480405785787	0.0292761823706321	0.019346088804812	0.016496319896196	0.446256229889564	2.55980992970801	0.203138497190849	0.0114956388378294	2.18947668909787	0.0753272507070651	0.031959741397545	0.383275739763504	2.85291771301243	0.182946494511102	1.58178507518013	0
0.892352164917539	2.42575468862414	0.490364749985909	0.110229592423189	4.02918782254571	0	0	0.152118504431943	0.0751903141552192	2.05876672630353	0.315913965436742	0	1.33639765621354	0.0794293150029151	0.253384235800074	0.519642542508155	0	0	0.161049224900557	0
1.0888878593977	3.1300907000377	0.581785075180132	1.22626189419121	3.4415365969789	0.0109230271847919	0.0475383887633606	0.107286134952222	0.0122110839508744	1.66784672105264	0.371280054022654	0.548732531791919	1.40375853696416	0.541514839460679	0.111298453402541	0.476329837757138	0.740020870203383	0.622836666382276	0.135928815526407	0
0.887759202321846	2.31356512521836	0.0918013692176743	0.540324906030744	3.05713830439354	0	0.00575926928868495	0.0511632525821146	0.00288250853312136	2.96278960626858	0.00848688896549116	0	0.943583814552674	0.124989769978664	0.0401209172008775	0.417704019333249	0.827412574398858	0.22070141650652	0.0928839656784844	0
1.3743439890385	2.68999238227529	0.549324163967891	1.89739533753037	3.03761064527737	0	0.0666747627244601	0.0535284409892994	0.0214797274104514	2.0374173663994	0.577440913388613	1.27046914031058	1.55934496654189	0.97812239457207	0.137896932389619	0.751892138404309	1.96576581804738	0.489337408889382	1.03689011054027	0
1.16851367619749	2.33196312461999	0.14300150624249	2.01128093610049	3.58063996904145	0	0.0927486855395238	0	0.0137838154330997	2.78005807789837	0.429428502087252	0.0597705810902546	1.4262647547021	0.222062624777488	0.130535556756188	0.619084287543076	1.93281710274185	0.24074173121534	0.092478087200385	0
1.27947129564447	2.68014429006384	0.378622595527227	1.93440327058617	2.97195733541501	0	0.0298415571367151	0.126444299724691	0.0597705810902546	1.82350481500031	0.0735460609151547	0.0747794264966133	1.51500591643373	0.670477804144288	0.107420058836365	0.95464301130103	1.95572196783749	0.628353671349842	0.247562997071354	0
0.544584299200436	2.20648694439261	0.11290026153255	2.0573462904158	2.69701758514553	0	0.0150693217176482	0.0321008431670241	0.047957107396655	1.69336428835815	0.0579700686373299	0.0223323000980564	1.00898878322725	0.0760117385696413	0.130271954518859	0.222433640605915	1.12928301694497	0	4.79349536726878	0
1.00237848510643	2.59996043546529	0.769856352313071	0.660837367696284	3.29548794305975	0	0.0432044985651676	0.137503523749935	0.927517246198477	3.28543181230316	0.0538064436957938	0.0919367382105852	1.53933254456577	0.915176677970458	0.19269917799206	0.856308489717443	1.58779701460896	1.36608436854944	2.93366705238631	0
1.04320449856517	2.34760896775931	0.80710758170653	1.48129894154757	2.12868932884679	0.00891709473605305	0.0311128408502493	0.330673122709157	0.0315363532680532	2.54848594676032	0.0561673063004266	0.048096653272944	1.89382814737279	1.04019107183829	0.0538064436957938	1.05935527761642	1.99320334863612	0.424277164176305	4.00781443552187	0
0.864810145567339	2.27512627356836	0.784085142734757	1.88892829158456	2.32986987231766	0	0.0695646950933593	0.158337027167101	0.13224779829844	2.37526190210291	1.27142567609293	0.225151511841273	1.20751807698255	0.620304881513353	0.0234682805039054	0.56900492681818	0.818441575764165	1.60809954599438	2.92969632958372	0
1.7266132708064	2.66514259731167	0.0123541304078741	1.55704241526372	0.595503660502742	0	0	0.0100636833446975	0.0740943535738734	2.19610339771481	0.142740172116082	0.00705194251649002	0.29077825132018	0.181929437690067	0.18472462050188	0.20163386116965	1.67432505354889	0.830255324167683	0.816067172902176	0
1.05900910004046	2.55431870476182	0.314986485468515	1.77879731137499	3.17344728605727	0	0.0490730966543056	0.0776531856501614	0.00949050294745244	2.00158609235403	0.187641078180683	0.0545012161825606	1.78102391996674	0.457226545544628	0.0608774728993346	0.422986450566717	2.38133875320823	0.176195094863408	1.10829026118413	0
0.726569677609916	2.41643443356885	0.242328116279523	0.384381422712236	1.91979770557214	0	0.088413009726725	0.131062616782468	0.441270990438599	1.69826293655452	0.105678077894537	0.0330881693321878	1.45032708727839	1.52125179536981	0.0679140140884663	0.308943288125214	1.64431777833758	0.204516369702772	1.55963864492273	0
0.801158656093699	2.38896097291553	0.142217361803823	1.141563582	2.87974496941923	0	0.033229160785111	0.0506061736907874	0.0434844976035795	2.43661494287167	0.346871813944249	0.023752135898995	1.35968983107205	0.469781806806864	0.0199153677076859	0.431248532434761	0.837781812435685	0.188780697792142	2.01564029037688	0
0.848477724769995	3.02872826419894	0.862431553512453	1.8827995366078	3.20809581393903	0	0.371726121906207	0.190425227369271	0.702214251010441	1.42969629765183	3.45260861234675	0.184597684155761	1.24129106193372	1.09044698023265	0.279649578557086	0.798589739233104	4.14564485154947	1.37284068858779	0.156526058528656	0
2.13773302516022	4.63697836369448	1.66993383566896	2.18957157099381	2.21695145789656	0	0.0133550586690676	0.147436958817481	0.0315363532680532	2.23146312990623	0.070389327891398	0.365692537197533	2.27503685494072	0.146524891477442	0.393526032228356	1.94065539828738	1.36977355586383	0.394623890161929	0.148738912737525	0
0.426747808906577	2.30996194533436	0.164400135024412	0.328491830304848	1.26867392454836	0.0263043243519085	0.00776959414591767	0.1598874787305	0.00201836053430563	3.71399268038114	0.0281447677133787	0.0274371827068511	2.037663353	0.157302466318974	0.306145559308774	0.332163687954531	0.374733478031214	0.0724488500696924	1.19887127951782	0
0.712111499466276	2.48537530142724	0.613908778796663	0.710878050195879	2.82217947372998	0	0.140909506541662	0.192572941386923	0.00977712161152991	2.21200896011357	1.17523715119645	0.0618453070710695	1.26309451687486	1.60126863572555	0.0504668703506619	0.391547780167342	0.628073654196136	0.134352386623363	0.307778227058191	0
0.794270289776228	2.87770499240697	0.290542362660254	2.033652052	3.10106171841281	0	0.0132121114268512	0.0747794264966133	0.0301241614551288	2.51941609729334	0.622930350920177	0.0294175468350917	1.40473966556234	0.39780296186249	0.14535138557262	0.267835392097615	1.58130303600264	0.155231116299279	0.0292761823706321	0
0.821955064701353	1.97702342158069	0.768501947434259	2.03541276817742	3.00624415749187	0	0.0197730690400272	0.0563060603318765	0.0150693217176482	2.30769080953819	0.318577153796079	0.0394191831333972	1.51359180649957	0.604356038015255	0.0679140140884663	0.597602681499927	1.50385753257743	0.226261894191208	0.520648535883335	0
1.12412958532541	2.35278676859818	0.172871500352277	2.31932890383941	2.56688820001182	0	0.0133550586690676	0.182565182221083	0.15665548884686	2.42562043073104	0.025879273023259	0.0471195485685506	1.16645837172253	1.89650436654306	0.0654344459486331	0.32527127079596	2.22533663492468	0.117296085657242	3.29582586064347	0
1.55527627019764	2.63084809100924	0.352871495953414	1.56710731582657	2.66811912468643	0	0.010636636108737	0.142870845096642	0.0814759815979586	1.92501197357432	0.399116393444799	0.326307234886272	1.17912882877215	1.13776580809588	0.141825129700028	0.925315874790021	1.0585243118408	0.381947800689102	1.65681667964932	0
1.00590295685824	3.02869290749271	0.722116237818659	2.29066031181136	2.09210593159183	0	0.0525550094341053	0.210139457401668	0.168898720025469	2.15221587527131	0.21076289418631	0.631802754924129	1.39752917971139	1.24129106193372	0.122871469088393	1.05450121618256	1.62737337344092	0.266516712754505	1.56759412074444	0
0.297250121171707	4.06359785333155	0.0659858294985853	0.0443241688122014	1.07566953523283	0	0.0194884295913602	0.00834345852933497	4.58492643289428	1.49538817357282	0.468218361534949	0.0344974641994449	0.813196300281224	0.0714881055841824	0.1947174628936	0.244399991245549	0.529770982198887	0.0865120465742818	0.34300978255439	0
0.719928147732452	1.8030616750913	0.440101740387508	2.68115687348109	1.62503664626844	0	0.0654344459486331	0.115299644025547	0.132905812011507	2.2095781338588	0.399116393444799	0.136585152847626	1.81938206829185	1.0366088286051	0.0199153677076859	0.399663303888018	1.70372088970099	0.31150311546827	0.222062624777488	0
0.820648719357188	3.14792532923645	0.154971988316384	0.53784272132138	3.37442745981801	0	0.426855132324212	0.0628124924050212	0.0597705810902546	2.62332844234994	1.81979078693045	0.0133550586690676	1.3686007465141	0.601221085584946	0.0297002342154199	0.369159346064531	1.49200697559395	0.180275189611879	0.0668125098999018	0
0.597602681499927	2.37091752228538	0.138290233779912	0.420401553945282	1.93775868371564	0	2.21533690608431	0.0280032784727525	0.102456576650734	1.03400436757658	1.20520481278678	0.370610693490593	1.25223397847316	0.31776713851222	0.11609855223658	0.151858816727005	0.981779603590194	0.438186375691362	0.0881415968690176	0
0.615698781689101	3.11972137006552	0.190425227369271	0.756340152251853	3.16162974735795	0.0104934192484527	0.0675010485665715	0.0406820588030078	0.085968453862165	1.50258520244744	0.128557364973757	0.0325240656921994	2.96463890733178	0.132511039799195	0.0803847874146045	0.376068071133686	3.84384318447169	0.0615688492680028	0.222804561045261	0
1.05699963038556	3.08724217689873	0.313826296390398	1.77576696884816	3.38925015501057	0	2.34024891524639	0.391657754252914	0.260146126508967	1.87030553088041	1.81557542886257	0.0432044985651676	1.38708677001591	0.485220713155906	0.0950467245070402	0.760944774176444	3.09330663437189	0.443076151362673	3.31929999761833	0
1.09572192227333	2.44315573881656	0.157431827004188	0.652142272136664	1.4388783285365	0	0.0521376233351753	0.0510240030244669	0.7602635346214	2.69494703426423	1.05693028838267	0.00834345852933497	1.95821164810969	0.218843151201874	0.14782766837732	0.526068811667588	2.61870851231379	0.257010618206024	1.63212859309436	0
0.899871669271146	3.36721728181834	0.100304905795685	0.216982489268768	3.05286796978261	0.00963381939726868	0.0866479127551883	0.0896337361068956	0.0170667241898334	3.3873073908889	0.00619028907206984	0.838266046622673	2.17463012438566	2.59695898838918	0.716859235618207	0.258096757817156	1.80929095578061	0.100843124433112	2.29130885982897	0
0.927137938968504	2.73281187208294	0.117429083586894	1.79018817029203	2.42091351580785	0.0271540515037266	0.0297002342154199	0.0454429707611671	0.396488333440545	2.28258807025917	0.133826527298828	0.127897364486064	1.7269183863048	0.181675061414897	0.0354831521286886	0.453965265396409	1.06336487875843	0.170053235302304	0.288890061222083	0
0.613625943630087	2.23725777090037	0.121413330915865	2.13043671156134	3.01185340574379	0	0.345282817593508	0.0177794125612347	1.17810907609433	2.82429943573988	2.71639833522318	0.107687869314373	1.02155079438127	1.95020710031022	0.14535138557262	0.4454088941096	1.35422645734993	0.178746505981816	3.20875134321138	0
0.563548654879954	2.10842409189303	0.0969364825029574	3.63701895162359	2.89060233580554	0	0.00977712161152991	0.155101558125703	0.0963968041871571	2.24950602098915	0.0564448010196681	0.0473987888754111	2.59774568541945	0.843099470232019	0.00977712161152991	0.183073576214852	1.14958455315814	0.0265876223480842	0.0596321598820996	0
1.16767906186135	2.29098462226363	0.140647793154842	1.97162631973835	2.74629126559399	0	0.01292617444427	0.0648828515848544	0.787348876055945	2.36524459958906	0.0557509641184532	0.0750533646045073	1.11270013274936	0.893129186017212	0.0298415571367151	0.441908364003589	2.41543418587318	0.167100968963075	1.28338843943231	0
1.24604318671981	3.52125179536981	1.06163796868547	1.50141366687578	3.89540926823451	0	0.211261449712961	0.0753272507070651	0.310223769546247	0.734742131297059	2.76124271535808	0.0123541304078741	0.553851968181126	0.759581973233555	0.40882053452885	2.30532853203996	3.61143208899807	1.11189933988498	0.128161400914489	0
0.728921827287314	2.62601853270775	0.0981500210920115	0.328376934032666	1.68216874669552	0	0.0644690173684425	0.0965317426936287	0.0301241614551288	3.12844188668221	0	0.0159256899902542	2.62166509606494	0.292074949977542	0.0471195485685506	0.223175386144562	1.85977081620874	0.169796756183249	1.02396499080005	0
1.18415331897124	2.5116198406587	0.251931126688587	1.96628279393078	2.47904943675807	0	0.0114956388378294	0.134089480920423	0.00288250853312136	2.28486943309603	0.0820212693455023	0.015354834293464	1.32365829102624	0.149909667534924	0.0893625528277345	0.630685036455757	2.36952231982384	0.163885116708942	2.71182525700246	0
1.39862399671775	2.88561340836382	0.419754605485611	1.55674820785854	3.31125605749337	0.0122110839508744	0.273456211320305	0.106080260225132	0.0027385198069288	1.63951002317519	0.353436217861783	0.106214296090968	1.29490007171757	1.71422353357419	0.108491002592243	0.691087440951894	1.11196608960349	0.361880627038438	1.34959174255675	0
0.855192407959154	3.50784537144003	0.307195343513885	0.544584299200436	2.64517132804008	0	0	0.0312540254705008	0.148348449915649	2.32175496109422	0.465608848395593	0.0326651122818301	1.35371849594304	0.0172092900322231	0.263635403568329	0.181166174269977	0.711406800445847	0.0977456216385189	0.0518592988352499	0
0.908351786371604	3.33873816505317	0.211386061679429	1.52631925781714	2.84833750267637	0.0114956388378294	0.0100636833446975	0.0510240030244669	0.0970713705439032	2.27994666779454	0.878058271834312	0.0224743465748992	1.05283319976294	0.247927513443585	0.0978804340519131	0.784001360102201	0.924632007009697	0.0274371827068511	0.34619102979907	0
1.1811025507538	3.04204892777196	0.340505300673985	2.25507768200545	2.5718224068332	0	0.0203421795171858	0.0850166734887139	0.0308304301532745	2.92918501428392	0.151728955343337	0.0539454249627852	0.842777745295437	3.56618193369816	0.0270124650625817	0.890329949315373	2.30182173633936	0.208517259805544	2.11002909279937	0
1.15081959821213	2.16581548813234	0.303108551381075	2.47282566045984	2.43821299540003	0.0113525072299052	0	0.164013888525057	0.11503324294624	3.27807398340842	0.321235435016064	0.148869043531001	1.05547333589843	0.53555533339931	0.0346383179990089	0.803888292337825	1.0409625477785	0.204516369702772	4.31466752646954	0
0.537246360979073	2.86892377132561	0.18383583144968	2.62339868237726	1.88217348575438	0	0.0103501881695673	0.0132121114268512	0.0261626544896757	2.16256454247485	0.109828565307087	0.187007566977033	1.46456372009656	0.281193774952634	0.0907179597677998	0.501617480542983	2.34335096620051	0.122738971954545	0.148999162587764	0
4.56289568738481	2.39922579212094	2.12588249614885	3.63470942279072	1.92865456990018	0.0103501881695673	0.00446543677030053	0.111832587077983	2.62751345678777	1.79285535236249	0.822363055157083	0.0200576523412535	2.19222573375723	0.282617721481348	0.286881147788162	2.06143060049775	2.1155659959216	0.567448096515744	0.158207747625736	0
0.72717986252498	1.34511246413563	0.115432826120347	0.197488002405981	1.74390267928631	0	0	0.0814759815979586	0.0761485971800829	3.16261287747541	0	0.0166389421137891	2.17456621196635	0.210139457401668	0.085968453862165	0.468843942974637	0.568713149076081	0.0867837661420666	1.27596058027806	0
0.31973353013315	1.28753139653203	0.0563060603318765	2.60764989079144	0.514803985571774	0	2.41918828750351	0.112633416985245	0.0361868028478463	3.12804589092299	0.371056968350199	0.00345831977241108	1.06253621989539	0.647913109543964	0.134220939760633	0.257010618206024	1.42347060350181	0.0511632525821146	0.546067180450209	0
0.701327257412941	2.80716942076987	1.0238940426557	1.18040250682865	3.14641084250664	0	0.0922074380970889	0.131852845964662	0.0567222423745402	2.06712239296616	0.463831679539649	0.155490197747562	1.30047520135512	1.58004897985524	0.0374525099396066	0.498965654341203	2.69828516520582	0.732225776875346	1.40108430150501	0
0.943583814552674	2.5837597536395	0.276198865032242	0.259543673148691	1.61348450525077	0	0.0219060767336222	0.0553345017510994	0.505992524395039	3.16345042695273	0.648373402130228	0.208392399790676	1.12657645701337	2.88107724262462	0.13842131042025	0.242328116279523	4.11898258853021	0.0473987888754111	3.15049468884858	0
1.22983399	3.19635524288275	0.0093471722592526	1.71202343091081	1.31295554188802	0.00963381939726868	0.025312343046069	0.0533894195446349	0.131589484328135	2.57128847982064	0.00619028907206984	0.0074825763312062	1.04809665327294	0.217851096811131	0.0903114713760366	0.791022194503535	0.455859809386185	0.302406794557726	0.236706901995353	0
2.46694028985678	4.41750825183962	1.79821645145469	3.363269216	2.93234469203627	0.0761485971800829	0.131062616782468	0.11809388938682	0.017351841787775	2.73997768026697	2.69821847822441	0.00604663011841478	1.08698752223885	0.214249170254514	0.706022121542478	2.60509129011727	2.50367947389435	1.76765479823735	0.694746500577907	0
0.736128588287315	2.57157973723231	0.393745670660825	0.961697405719678	2.33210638698974	0	0.114367025	0.0710761620109589	0.00791308164326493	2.49957804701013	0.236462003838104	0.245373962618162	1.09511425850546	0.719139622199325	0.0457225357346006	0.642747774297277	2.14883651193303	0.371837617330421	0.346871813944249	0
0.853356968602125	1.91956891215184	0.306612224375398	1.90873606441263	1.98210829811394	0.0227583975781576	0.0395595572557058	0.695192093144345	0.205892927507671	2.06853324081271	0.126312130328704	0.152767519261769	0.723602245747617	0.488103633123577	0.0636409926426959	0.657822902652401	2.27700278563884	0.066950243924627	1.24129106193372	0
1.32417694550338	2.87467894920746	0.316493337775315	0.906582787832465	2.9541404630463	0	0.0289934118795487	0.181929437690067	0.00245049923482249	2.09149674253483	0.0697021666300674	0.0762854428089158	0.933497102511857	0.943733829634528	0.0526941113038451	0.759326304678515	1.28522464546786	0.115432826120347	0.465922239303937	0
0.835115615258218	2.24589111758991	0.131852845964662	1.88221262189286	1.64648526853772	0.0192037339730927	0	0.0739572999433244	0.0234682805039054	3.43572192620206	0.0840642647884745	0.0335111023613237	2.25966418394865	1.7079222944723	0.0416635317293615	0.302055788098619	1.53774334504851	0.0787464470766483	0.0093471722592526	0
1.1794473537201	2.05949372539167	0.264836648467779	1.80665401423206	1.37038750428209	0	0.846312779742137	0.0637790297705713	1.48186722665096	2.68818035858693	3.60669094721521	0	0.735175542253811	0.0697021666300674	0.397255345594427	0.754288926729684	0.684459701891346	0.586596629269466	0.470094292647779	0
1.00891709473605	2.83501452602152	0.324349788902188	1.48160894299005	3.21947832774115	0	2.41337744526771	0.190930859562615	0.0451633516032245	2.0907179597678	0.446150340129093	0.100170319756977	1.18002052146631	1.09619437275993	0.058939854556233	0.87860764571753	2.39380057504463	0.166715444966422	0.405121035451321	0
0.640528385295944	2.41242927509902	0.227987458734593	2.57002568445779	1.97544676564096	0	2.44628270111535	0.170822399195175	1.62961307640255	2.28489903746767	4.72227474540333	0.324349788902188	0.382943869568991	0.293841299266739	0.108892401632409	0.618896412163088	2.31109617390305	0.568518597792544	1.61442716596639	0
0.666938337292059	4.2451077076302	0.133826527298828	0.700617269681639	2.64641614360063	0	1.00324241748868	0.0950467245070402	0.0384361816561079	2.86304639891206	0.84799690655495	0.00403390128448972	0.890796866102734	0.641176059848187	0.0788830465219891	0.400647220522828	2.89208010863284	0.118359725953057	0.133958010100549	0
1.26165116017515	2.16320887603813	0.218347209278499	1.8358028342828	1.82964663487904	0	0.1947174628936	0.00949050294745244	0.150429698194205	1.91716438805454	2.37403788818867	0.0132121114268512	0.275603079336849	0.235481995281517	0.300650907642665	0.251446431558582	1.65168318063211	0.0982847957234225	0.196229325794221	0
1.05540392049481	2.79435347818858	0.156396616597665	1.60202922491099	3.35790383855249	0	0.162338957724597	0.105946211905325	0.391657754252914	2.41175162896452	0.0813396274519388	0.0402612230644346	1.39149278998072	0.191562650700756	0.0615688492680028	0.599222563159831	1.69126614713828	0.134352386623363	0.545671894458041	0
2.82179183620756	3.18575556450118	1.92075062112805	3.43221783176451	1.5991035161464	0.0292761823706321	0.117894479811407	1.16124275834251	0.0109230271847919	2.54053569493291	2.18138883448332	0.0252414611318438	1.88576957376769	1.52240733811552	0.49010798328815	2.63104606105225	3.88510575402488	0.186056778268675	1.09325592066642	0
1.05706896905575	2.16133951532862	0.287235865252774	0.403922104739796	3.81682495006426	0	0.00604663011841478	0.207018225945622	0.127897364486064	1.86955559705022	0.00877370706601613	0.122871469088393	1.78897797812104	0.502636117202465	0.0528331997629446	0.822934048028371	1.1044037603492	0.169796756183249	1.38896097291553	0
0.728486533242769	2.5498909172258	0.19055165203227	1.77711457363143	1.61334305300382	0	0.113033665299892	0.0236102151826453	0.0371713376446435	1.46847905343513	3.36625226369956	0.0434844976035795	0.875308260031344	0.160016607845905	0.095586907997724	0.620211026324114	2.46858331700683	0.0333701384605922	4.43936382804891	0
0.739502505610386	2.08871828817065	0.0576928671683459	0.0720371807728801	2.08406426478847	0	0.0551956542421246	0.420401553945282	0.00317044288012818	2.49676911017047	0.729531018385868	0.0493519591352915	2.87351793723839	0.0643310462459839	0.381283372503784	2.20031601615496	1.05011855314168	0.146003451138925	2.05283319976294	0
0.657274140743583	2.5670586262992	0.0786098346963665	2.44543538088711	1.79218901897918	0	0.00719550140420377	0.00920382732983974	0.0107798387532428	2.14126928494613	0.903038270112912	0.0190613650934302	0.904503365820047	0.0970713705439032	0.168385305414752	0.0930192331335447	2.72534853300421	0.315102453077668	2.51737648934187	0
0.745108226125735	1.24220614857087	0.0437644423101702	0.521352314097662	3.53887334642939	0	0.00676478187842236	0.034215715337913	0	2.01560461145512	0	0.0179219079972623	1.28054066279671	0.165300974916865	0.0977456216385189	0.41391897713882	0.47487728599312	0.106616328987784	3.08624027582074	0
0.903192560797075	2.84538968605923	0.235236889089815	1.41088377719558	1.81093660005849	0	3.10146519	0.0651586751285468	0.0402612230644346	2.4157586665225	2.78129675818566	0.0701145026613282	1.16748638996565	0.699373949778744	0.0419438299701673	0.487383443036506	2.16330550125718	0.765280130653714	1.22336076295701	0
1.56164384878729	4.27523803905976	0.685267406516842	2.6242646949849	2.14313215555577	0.0326651122818301	0.634593268445757	0.835439053224125	0.036327491817765	2.18469288746239	4.07276609833191	0.01292617444427	1.87931367631089	0.207892851641333	1.51060752960366	1.08236196955747	2.25250649073338	0.202887833470143	0.0114956388378294	0
0.879235245527705	2.21505728090457	0.45249000921845	0.87947052508696	2.90406013857347	0.0104934192484527	0.00920382732983974	0.0462815032119103	0.0093471722592526	2.53769365434497	0.194339249484463	0.0284277045726673	2.05769286716835	0.934252282094055	0.0451633516032245	0.532765783386853	1.64809724420163	0.131852845964662	1.88021532398885	0
1.12512206056982	2.11799418804442	0.413052428548527	2.47295559669763	3.02073331278267	0.0134979917489773	0.157819839478863	0.151858816727005	0.0878701329410572	2.3922624619208	0.366923648978518	0.885027637499917	1.70615477299067	0.963326147664085	0.103262626606085	1.1587894143541	0.941782415797151	0.10969486482593	1.13566619696904	0
1.75227760517523	4.15308380816158	0.35783347862949	2.68061691743609	1.58371162289366	0	0.116763971297723	0.0725860470685965	0	2.67473180935466	3.15749650299733	0.0371713376446435	1.88966822508196	0.672289552518631	0.273098089178491	2.25679932940236	2.13960046458551	0.189286906583612	0.308360875198613	0
0.859094922525315	2.75129231864179	0.093154487907083	3.1833912315084	3.45424170806416	0	0	0.0539454249627852	0.0489336451979224	1.22447252389635	0.0353423807921971	0.0271540515037266	2.23115588588069	0.322389683450215	0.0599089890186851	0.359296258892197	3.34586470684836	0.273933569266885	0.0478175480213695	0
0.991608008393159	3.0038720421931	0.324349788902188	0.531468799410177	3.10760418388027	0	0	0.20163386116965	0.206393168511604	2.33987850028299	0.0765590951316044	0.0863761675969373	2.18142064028014	0.385375813359913	0.0673633671196102	0.535455799435292	1.99374681165975	0.432104223468677	0.533663012823089	0
0.972104429118326	2.73796791895209	1.19805404881418	1.19433924948446	4.44252555123509	0	0.151728955343337	0.060185765046563	0.0992278657748611	2.13178701006254	1.89646561618943	0.0422240737629849	0.829768393283535	2.30126571118411	0.547252389012155	0.369047643455913	0.831877241191673	0.683831174401323	0.372283512880528	0
1.86943715080222	4.29810106963049	0.191815289706898	2.84213408010562	4.12343444619145	0	0.0837920324938865	0.017351841787775	0	3.48021341162807	0.192320435034499	0.0281447677133787	0.861240785259674	3.1932671060636	0.327112470747085	0.408603179343371	4.13096380769339	0.350836664810882	4.73691870581544	0
0.803640356890666	2.42867840994823	0.196732928222195	0.868686765322135	3.21549222999098	0	0.0230423926658638	0.0437644423101702	0.0116387562468937	1.80033047292464	0.167614840755111	0.015354834293464	0.5186358471628	0.14300150624249	0.179128828772152	0.100035721161844	0.833659246409513	0.434241233251936	0.688314660640385	0
1.29666296759196	2.26807502253432	0.360982241368626	1.64740661802197	2.790834581	0	0.164914969552451	0.0356239097307212	0.00575926928868495	2.14929188756409	0.418891556007461	1.56817806990378	1.66643848231911	0.620211026324114	0.0820212693455023	0.363114994589318	0.982947955157527	0.266516712754505	0.256527626892209	0
1.53131907235479	3.02607410376072	0.498250867527825	1.36092607368487	4.05796140689759	0	0.0486547018403464	0.103933991056233	0.0322419311374938	1.50802291673761	3.46931295110129	0.00877370706601613	0.843019045723768	0.087598617923621	0.329984649758421	0.987684677566761	0.528971317498367	0.582556003014061	0.0248869993131795	0
1.13783137173246	2.64008872619737	0.325040955495201	2.03023012380409	2.20486063230975	0	0.00848688896549116	0.0746424379344928	0.0214797274104514	2.82525647442568	0.428892761785916	0.0375930755402331	1.83402347647353	0.398131431876634	0.0336520524899971	0.711583007473961	1.99884538205851	0.465190887925982	0.400975043673087	0
0.867422075308305	2.67692179919572	0.393635855624358	2.32777357843506	2.61402661041959	0	0.239031363450237	0.26435627052581	0.356031095272221	2.29407664919237	0.18269229751619	0.0639170536923114	1.22718656043148	0.996244108115665	0.105812151129231	0.597221268400312	1.46461599449702	0.122208861700229	3.0428019047183	0
0.740884397517659	2.38653507018475	0.410123978412927	2.05238111323428	2.54044890323242	0	0.0835197488201729	0.126312130328704	0.609093023624062	2.3292384331173	1.06191441324505	0.0818849667292274	0.458066970845254	1.67292312731386	0.0254540964277491	0.698307393514627	2.36759472196103	0.846072029630458	0.944033813009501	0
0.806447800049395	2.66012999085402	1.0973411087967	1.34743888876814	3.38233524253165	0	0.0508847400250935	0.168642035558839	0.00259451670845232	2.60608684075676	0.12313642685606	0.0851526805631383	1.41856777929971	2.34704195979693	0.174917695239588	0.229587922740652	1.36502057861953	0.23450132056221	2.18988779892039	0
0.416515504347493	2.60160144283495	0.479851386737349	0.426533138116673	3.51643124902286	0	3.66622258230275	0.0436244767470346	0.0600473836699389	2.77791411879101	2.26092893995688	0.0354831521286886	1.02275839757816	0.304861451488449	0.147436958817481	0.419215260067954	0.959325039239132	0.323197108239328	0.0817486512341679	0
1.51227746214071	4.17612327114794	0.757706017481343	1.87526893614607	3.32842002120705	0.0172092900322231	0.0074825763312062	0.00963381939726868	0.00762609237617795	2.037663353	0.435628594052091	0.189413431033673	1.33308019400672	0.193330195384304	0.869397666558453	0.843662316291059	0.625270489374693	0.666938337292059	0.0166389421137891	0
0.954270770144879	2.81520651080661	0.295958067720822	2.07505336460451	3.55029736397431	0	0.00590295685823641	0.135797512223391	0.0322419311374938	2.1700532353023	0.0668125098999018	0.0156402903768822	0.573180602789373	1.19981366314326	0.0460020465445205	0.402722176845605	0.874757628074265	0.262433157631348	1.29431196073112	0
0.913032999952141	2.70265754339091	0.380175311742025	2.48240947187384	1.98167002210513	0.0207688650945719	3.17346327682478	0.0632268019969813	0.185359134758002	2.46061152286663	0.798672678957803	0	1.71685923561821	0.416731670820911	0.546561135685249	0.625551051079312	0.238297727512287	0.0493519591352915	1.88873350915203	0
1.05887060574825	2.48908045926702	0.0985543072207295	1.9474043348468	1.57230762361405	0	2.68605224160798	0.0524158941511385	1.4877435830197	2.83442806872501	1.80875571696419	0.00374613923289464	1.98611963618422	2.60411877996205	0.111966089603492	0.416191193895214	3.23572705983806	0.181802255158941	0.228233799560068	0
0.87860764571753	2.40623732482784	0.163369914474776	1.66820991446909	2.34939358765869	0	0.526269172065228	0.0353423807921971	0.0554733358984316	2.09308686210536	1.17504548611091	0.0668125098999018	0.764006377628665	0.391877677277866	0.107286134952222	0.3965979315749	1.59507393882135	0.308011314552178	0.370833848176403	0
2.42252904578113	3.00471710620677	0.660746112752018	1.89110806002993	2.24379092506481	0	0.00920382732983974	0.18840092460321	0.433814084458027	2.09048085545815	1.62232129265106	0.126179948823193	0.63812018808403	2.42212533285652	0.407298360103788	0.610416597148905	0.726308090765485	0.275245489784668	2.27208292674934	0
1.36126304699088	1.61663999717192	0.193456365749585	2.04267935385346	1.69474650057791	0	0.326077084923131	0	2.8153909816268	2.05182450449707	3.83940537331974	0.0210532520540752	0.91241993501531	0.178236584604805	0.136191386287144	0.417920007811965	1.11789447981141	0	0.0200576523412535	0
0.633198686374004	3.25788562803502	0.75983759648808	0.30929262305752	3.24261774826833	0	0.244399991245549	0.120484656895456	0.0420839586712525	2.1972678132552	0.295370387953484	0.018634174139051	0.878529176541209	0.227001674589037	0.329984649758421	0.526068811667588	2.76341157447001	2.09308686210536	2.11099791628367	0
0.924859998957002	3.08328145844349	0.267955212291271	1.93877507708581	2.76054032698825	0	0.349931373360115	0.0791562066176435	0.168256923208582	1.7491480671236	2.95311621181735	0.0969364825029574	1.37189336181144	0.792522224140518	0.0666747627244601	0.465504369629506	0.731357049781661	0.394953084696361	2.85664712948448	0
0.558267634055736	3.27569246287772	0.058385771000353	0.356932568419345	2.49978212014731	0	0.0619835161089573	0.0219060767336222	0.496104379770732	2.17143102991809	0.00834345852933497	0.0254540964277491	1.32054244242846	0.145742660277605	0.177981556313371	0.123268887494347	1.93704301445102	0.258458622717901	0.698218478224414	0
1.22952639925226	3.45932669154602	0.381283372503784	1.87530826003134	2.52717044966841	0	0.00805655487105846	0.259182080338187	0.0561673063004266	2.25906152925887	0.0802483300921203	0.0702519218204442	1.7406685641404	1.51323806233309	0.0668125098999018	0.960140980310769	2.05213762333518	0.297719672043513	0.703720889700991	0
0.430927517404869	1.04222407376298	0.108357178090419	0.242206148570875	1.55738558142353	0	0.00446543677030053	0.0718999315656331	0.00676478187842236	2.47498108820498	0	0.00389002743337184	1.96428772249173	0.316609184327823	0.0219060767336222	0.346077534535597	1.50339962298398	0.105007524760974	0.00417776078910997	0
1.06970216663007	2.08987097966851	0.537643961929885	0.891263631825076	2.12313642685606	0	0	0.156526058528656	0.485426827170242	2.40854883542997	0.0339339114419318	0.0361868028478463	0.971957335415009	0.690014738721999	0.0174943794592725	0.524966331816112	2.25253676669618	0.668300698538649	1.33124659930012	0
2.27721113639454	4.89399313050991	0.355467388376099	2.44479956397576	4.95321401265204	0	0.679423798112597	0.175428790822257	0.0911243336611647	2.34704195979693	2.45796194445268	0.0117818594599147	1.72465027173297	0.137241191711593	0.548633902836769	1.15672019965182	2.59593325422518	1.36798603709609	0.11503324294624	0
1.55792467766588	3.18741938090158	0.215367972203479	1.10406822646372	2.94061781587016	0	2.54735111245565	0.108089491840297	0.824971465456226	1.87066062667928	4.02433741132637	0.0908534304511135	1.14854369453634	0.923643625345703	0.0641930619274924	0.215740713464018	4.25706343557227	0	0.0745054363636298	0
1.01842053121729	2.15888633601267	0.400210007081831	2.08103278349601	2.58489036416568	0	0.345623464175129	0.0538064436957938	0.0374525099396066	1.9048886701625	0.535654860496786	0.454386490228857	1.78194716425037	1.58837284500046	0.122738971954545	0.428785589848052	1.09464145411506	0.125915549474723	0.485323773843944	0
1.05595915022828	2.17335133772992	0.553458809699093	2.45783065070917	2.02637515406648	0	0.0594937253916716	0.152637739651112	0.0603241331511038	2.87907837116873	0.718613698975484	0.0679140140884663	0.620680241224301	0.354226457349926	0.0717626693000913	1.05575096411845	3.66340155174868	0.31776713851222	2.69403326608513	0
0.744333347381359	1.84787667695857	0.151858816727005	0.189286906583612	1.34329410786244	0	0.228356954201048	0.0890913185646892	0.369047643455913	3.37438572503193	0.101246656683439	0.0211954245144897	1.47285164864363	0.163756333397909	0.143915803071445	0.373286274273024	0.89390578884637	0.115166449634935	0.117828003827481	0
0.764431086937537	3.49405713231368	0.222186307322112	0.197488002405981	4.62924003395155	0	0.0104934192484527	0.0396999177209514	1.83721666705303	1.01035018816957	0.702125576186916	0.0093471722592526	1.2899524722154	0.912573225674848	0.110764121899807	0.144960004720858	0.784922701562861	1.35072353444102	0.0132121114268512	0
1.47383885289503	2.34862902085923	0.253989266230787	1.12750121921584	1.55370454630581	0	0	0.094911647025467	0.359183789974511	2.49305804485542	0.00619028907206984	0.00762609237617795	1.67680899434779	0.049909522443058	0.0705267208766824	0.781737387878334	1.3989522798747	0.133300476229776	0.655077003382484	0
1.0404716562785	2.44739405423361	0.265436896049098	1.3480057407816	3.04327450341953	0.0367494764278683	0.0162110331559172	0.0309716424120755	0.020484422065084	1.40844014146164	0.280481274300624	0.00719550140420377	1.88056798930922	1.01299766400306	0.0401209172008775	0.580917288663207	1.90288396292619	0.549028378207575	0.142609487298665	0
1.02439060641162	2.7503063587484	0.251567620608247	2.01256867350306	3.49362171771369	0	0.0154975693953256	0.151988666422506	0.0053281206952817	1.85419517626058	0.066950243924627	0.145873061601045	1.29384129926674	0.861002513623653	0.0858325236749548	2.23462394136386	2.25945328344214	0.22404027421793	0.191815289706898	0
0.841087511295934	3.29623713177102	0.259905175353353	0.606347466724573	2.85774218446007	0	0.199248306840202	0.0504668703506619	0.0768326955573986	3.32800345794094	0.951065525252191	0.0391383939069583	2.06873959067231	0.093695380233557	0.0651586751285468	0.339935493391058	1.84943888072886	0.295958067720822	0.347212085585645	0
0.459431618637297	2.80578771651903	0.654160540995619	1.85407546212155	2.33230693041033	0	0.01292617444427	0.0699770704115563	0.135272179476252	1.43722773891291	0.586212294923966	0.0416635317293615	1.09484410354172	2.00475305539982	0.14300150624249	0.269272578045014	2.90110824301451	0.0349199843491595	2.90831335293728	0
0.97768290582754	2.46553049003037	0.675183625787811	1.91318622548899	3.09501295632229	0	0.452384576029461	0.0787464470766483	0.0159256899902542	1.886979283	0.206393168511604	0.243425361895265	0.921664828292332	0.453122446595813	0.0374525099396066	0.726395291650452	0.662843517498063	0.404467196763089	1.04257430196874	0
1.0232553523003	2.52737065714041	0.827087331757365	1.30900151648842	2.07059541246298	0	0.100439479280312	0.132379425052866	0.060185765046563	2.37762353763573	0.54220851432284	0.390227436840691	0.962289888290999	0.771885578515366	0.034215715337913	0.845911507233531	1.141563582	0.811471030529836	1.99360190820292	0
0.76757005595174	2.33528315355643	0.608430781225062	0.410666732657652	3.16726157356096	0	0.0150693217176482	0.056860943046751	0.0708014676002111	3.04364197318505	0.176067405785935	0.033229160785111	2.42158687316271	0.269392278940406	0.0371713376446435	0.449217992139896	2.1600811680697	0.425351877456702	2.12588249614885	0
1.02991221340633	2.22940334440393	0.354903461135643	1.39165775425291	1.40561122007834	0	2.19418163129584	0.0954518810856605	0.0585243118408003	2.14424219728131	1.8176641844498	0.105275783415687	0.757193969546637	0.703189314514104	0.150299708101682	0.458591988151856	2.74312715259193	0.185739709402782	2.91691607401066	0
1.11835972595306	3.36329725484108	0.121545949846959	1.27875794359686	2.41286280164288	0	2.25144643155858	0.0688771408503078	2.720059527	2.67369209426038	0.837055156273024	0.00403390128448972	1.17791779219584	0.212382570122357	0.530969648783848	0.511468039275866	2.70194821018707	0.188147686926434	1.48666289325261	0
0.765959006045755	2.48209964241705	0.240253261584505	0.641638506574872	3.39774820958859	0.044603950649768	0.024603367140657	0.144960004720858	0.364684481928229	2.23780842954562	1.4794375327354	0.0349199843491595	1.02552496789589	0.0812032604173943	0.141301987625258	0.733961663308921	1.05081510348395	0.28226186658765	2.88828540973059	0
0.839234027676077	2.397939833	0.215616477077212	2.18634208068043	2.55767965889169	0	0.055889758196283	0.0799753767205959	0.00719550140420377	2.99021063706911	0.157690513582053	0.0743684217815534	2.35476244487654	0.38404980679516	0.0762854428089158	0.436908051714152	2.93119136029068	0.165558254461174	0.457541762407807	0
0.895225054998661	2.47796221228048	0.535157156334507	1.47129152841277	1.81003172801094	0	0.00403390128448972	0.124195771587192	0.0183493098788918	2.3928669162308	0.00590295685823641	0.140909506541662	2.06153428831741	0.0501882233114782	0.199750856715837	0.196607044094818	3.9131766493697	1.10500752476097	0.0192037339730927	0
1.14580786241265	2.56846995587204	0.263995882071239	1.42336302800099	1.82007682109751	0.0179219079972623	0.00791308164326493	0.088548697010238	0.0915305931206165	3.6890083554843	0.0897693086335084	0.0622598944701261	2.22419466397043	0.708319688551601	0.139338513601429	0.468843942974637	0.973354120449944	0.0426443374084937	0.930245318314665	0
2.39338874122582	4.66848792264204	1.2424500736777	2.67800427719755	3.50397198727003	0	0.00920382732983974	0.0922074380970889	0.0047530553998195	2.64200835725712	1.7973035633979	0	2.04970046145379	0.695102985640479	1.15153414134792	1.12287146908839	4.44740727947267	0.276556218386062	0.906736699929575	0
