# Supplementary material for: Multi-omics analysis of ST3GAL4-mediated lacto/neolacto glycosphingolipid metabolism reveals immune evasion and poor prognosis in TNBC
Source: Front Immunol. 2026 Apr 22;17:1760560. doi: 10.3389/fimmu.2026.1760560 (PMC13143995; doi:10.3389/fimmu.2026.1760560)
Supplement: Supplementary file 1 [file DataSheet1.zip › Supplementary Materials/Figure3Estimate-1.xlsx]

## Sheet: Sheet 1
Group	EMT score
Low	1587.91203479859
Low	3806.69649364521
Low	2024.65919682533
Low	2380.91602595639
Low	3627.12795899765
Low	525.947506950443
Low	1579.44221404553
Low	1541.47306545653
Low	2008.60130008136
Low	2773.93617321058
Low	1439.35335660995
Low	-507.049
Low	1405.64731115318
Low	1864.48827713408
Low	62.8861396007623
Low	1461.36413278214
Low	1353.00705222076
Low	453.783092405411
Low	678.084393763998
Low	869.02025062743
Low	2347.62677522196
Low	1119.01926246721
Low	820.291149932048
Low	1540.11737980302
Low	2125.48811968083
Low	2841.38990943849
Low	832.032486379081
Low	302.073517018348
Low	91.3846787492067
Low	1229.29563515201
Low	963.96360692394
Low	393.535103235507
Low	2809.73346161642
Low	-475.699
Low	1530.26284091922
Low	2318.95119173725
Low	1670.41382155728
Low	975.638462774743
Low	2553.51808717097
Low	1629.29164925307
Low	1828.91387030565
Low	1417.65305457244
Low	680.625177271341
Low	2231.41979742118
Low	875.854529594158
Low	703.547697813271
Low	2857.87410246263
Low	54.8046920617305
Low	278.835474358661
Low	2328.97869048777
Low	586.912329111893
Low	733.316679314962
Low	-423.156
Low	776.035837072933
Low	2430.95506314856
Low	71.2277288532102
Low	-1143.28
Low	306.065089482159
Low	1222.75766375186
Low	1024.53397406415
Low	-273.4
Low	-88.2851
Low	1088.28016645265
Low	1228.46906706094
Low	2421.46385291366
Low	-856.955
Low	-45.3765
Low	335.104910289548
Low	572.280124931162
Low	176.23553904628
Low	1789.14724653181
Low	129.569779835778
Low	622.501800074052
Low	-124.986
Low	894.796897205722
Low	858.644063196102
Low	3421.71133201378
Low	1438.59696965653
Low	778.650857734706
Low	1923.88896141057
Low	891.373530331073
Low	1683.19886767664
Low	-1222.69
Low	1839.28959135548
Low	62.0981701908299
Low	-24.0017
Low	1985.10601885455
Low	1182.20780506406
Low	1456.85100948636
Low	615.924318657675
Low	-355.952
Low	-640.849
Low	1533.16672796166
Low	185.471608151814
Low	-280.021
Low	-268.426
Low	1401.53308132677
Low	-1599.51
Low	587.684638038079
Low	92.6589068271773
Low	-298.263
Low	419.556110301363
Low	1769.86311173386
Low	1581.9198683553
Low	347.521123383407
Low	-33.0385
Low	-283.181
Low	1248.79223711529
Low	1260.14980216756
Low	716.383828154785
Low	-183.889
Low	833.873879837148
Low	-166.317
Low	-615.311
Low	258.900522678126
Low	824.681433647019
Low	-666.059
Low	-1057.32
Low	1530.52424948856
Low	373.015871095994
Low	-84.7831
Low	732.542644159048
Low	-842.666
Low	2600.77203536078
Low	2041.90600931102
Low	756.182323271138
Low	-449.198
Low	-414.766
Low	1814.79985446635
Low	598.817946498438
Low	263.580618251781
Low	-995.95
Low	610.585763358763
Low	943.631319761285
Low	1736.36849582058
Low	-112.313
Low	-1803.89
Low	102.227104237436
Low	11.9848765852182
Low	-953.678
Low	1798.45993262127
Low	-1364.53
Low	-369.947
Low	-629.793
Low	393.000562108262
Low	371.904300514586
Low	722.74
Low	1525.07358458619
Low	1854.83432465753
Low	-235.182
Low	1676.47844292362
Low	-740.312
Low	338.660217456859
Low	-1182.32
Low	831.20165539131
Low	6.17456684704075
Low	-353.658
Low	2294.27469725859
Low	-68.2881
Low	638.516029740453
Low	-325.662
Low	46.2751262006648
Low	-2456.58
Low	-1721.78
Low	271.518361549487
Low	-92.6597
Low	660.617596402471
Low	2386.88219785098
Low	-1350.58
Low	954.967086315667
Low	619.614171071816
Low	-667.425
Low	403.987757628667
Low	-164.554
Low	1769.74427478939
Low	-1131.11
Low	-347.344
Low	853.907463766933
Low	951.938639659476
Low	490.526099998131
Low	3826.06101356929
Low	345.971193116783
Low	-310.262
Low	-1163.48
Low	-879.854
Low	220.614631574246
Low	708.031667886615
Low	-1289.82
Low	-1185.84
Low	-140.64
Low	1426.82178830798
Low	-233.152
Low	336.361738531579
Low	1793.88720365835
Low	345.946482201921
Low	624.508798769407
Low	-1051.44
Low	-938.469
Low	1511.40181056066
Low	-815.583
High	-1112.55
High	1382.89779129075
High	1228.8718943189
High	907.945511651154
High	39.1199287551553
High	308.955837323173
High	-905.676
High	-47.9916
High	-1305.28
High	389.160039812596
High	-1631.7
High	533.926683568596
High	-125.557
High	974.319899357198
High	-939.481
High	324.788670029113
High	-608.713
High	-1082.12
High	-195.324
High	1930.2313582111
High	-136.545
High	146.645089168967
High	240.336861123557
High	746.097627326605
High	-738.183
High	871.809910065357
High	881.035937622112
High	-87.5836
High	3805.13650707001
High	-1094.98
High	-1164.27
High	-661.314
High	71.4767717165388
High	-42.9593
High	926.441324547418
High	-802.13
High	1493.85309776696
High	-90.5775
High	-435.12
High	301.158934213714
High	-711.32
High	769.842221815323
High	509.650883744048
High	1361.56903711997
High	1922.07722276869
High	-711.028
High	-1200.04
High	161.060415995762
High	956.63484492977
High	-321.904
High	2427.99630615964
High	1223.08055222551
High	-2.0718
High	201.735692655555
High	0.759602777420696
High	940.711392114662
High	203.744127679731
High	551.115043939046
High	-369.266
High	-988.951
High	-1846.66
High	-261.3
High	-1341.44
High	1210.6905351838
High	10.2929227448266
High	-467.524
High	879.330427684015
High	-1064.5
High	1346.72477937268
High	-728.994
High	-843.021
High	-207.825
High	814.968403771134
High	-1895.38
High	180.209774176472
High	-297.057
High	371.773322622497
High	-1032.62
High	-483.578
High	-516.944
High	-282.879
High	-161.279
High	-1255.13
High	-868.424
High	-1499.69
High	866.008003275709
High	-1907.55
High	-1000.44
High	-188.85
High	-397.892
High	-305.964
High	-62.7381
High	-999.174
High	-1048.26
High	-1028.07
High	-737.084
High	-253.497
High	953.341831283325
High	-841.465
High	1093.92217411189
High	791.460033595806
High	212.974141245076
High	-862.074
High	-890.327
High	847.391929062339
High	21.5237689895122
High	-619.543
High	-326.686
High	-1372.99
High	1073.77937488317
High	-559.479
High	-1940.56
High	-1475.48
High	-1349.97
High	-169.753
High	-139.352
High	599.885642763766
High	-868.682
High	-706.718
High	-1015.4
High	-1730.63
High	-597.548
High	-401.588
High	-1239.75
High	-341.583
High	-663.32
High	-1631.02
High	-163.884
High	-2287.73
High	24.6086573946608
High	-1050.16
High	-973.683
High	-86.4356
High	-1506.38
High	-447.186
High	-167.643
High	-727.065
High	3.71037386935052
High	-616.722
High	-512.196
High	-179.326
High	-2028.46
High	-1659.74
High	-1667.64
High	-266.372
High	-974.513
High	-1448.04
High	-323.469
High	-28.3997
High	158.505606625334
High	-1277.59
High	-1375.77
High	-851.985
High	314.906322932528
High	-337.836
High	-654.985
High	-745.656
High	-502.861
High	-1048.78
High	-1360.57
High	-1003.44
High	-314.16
High	-1464.1
High	484.741398163768
High	66.0143237328596
High	-1462.98
High	-1505.66
High	-591.52
High	950.180571431185
High	157.204845598821
High	233.556141414557
High	-1092.66
High	-1660.77
High	-1153.83
High	-822.187
High	-762.866
High	-1184.89
High	-830.748
High	-751.429
High	-984.407
High	948.174024111951
High	-1344.66
High	-411.559
High	-1172.77
High	-748.364
High	-707.243
High	-1249.6
High	-1169.13
High	-1060.46
High	-1386.15
High	-2000.93
High	-1696.38
High	-1315.6
High	-1252.29
High	-992.745
High	-1305.29
High	-1727.61
High	-1051.72
High	-1825.26
High	-1525.64
High	-1235.13
