# Supplementary material for: Multi-omics analysis of ST3GAL4-mediated lacto/neolacto glycosphingolipid metabolism reveals immune evasion and poor prognosis in TNBC
Source: Front Immunol. 2026 Apr 22;17:1760560. doi: 10.3389/fimmu.2026.1760560 (PMC13143995; doi:10.3389/fimmu.2026.1760560)
Supplement: Supplementary file 1 [file DataSheet1.zip › Supplementary Materials/Figure3Estimate-2.xlsx]

## Sheet: Sheet 1
Group	EMT score
Low	0.904035954933315
Low	0.690959683444445
Low	0.707125747251078
Low	0.739638634591205
Low	0.819229862265154
Low	0.795878997348417
Low	0.890640519321454
Low	0.826495563394488
Low	0.915765622162488
Low	0.788695948084319
Low	0.933955068033442
Low	0.775454676298833
Low	0.832851358093453
Low	0.733046559617515
Low	0.892885882355166
Low	0.79446972401041
Low	0.869979710005061
Low	0.902117104593033
Low	0.83847591954798
Low	0.630714465216973
Low	0.833743038414799
Low	0.810076939566546
Low	0.801936956109461
Low	0.75541723455852
Low	0.879193009999275
Low	0.743198020507475
Low	0.742291233201563
Low	0.829753215391404
Low	0.396094212475584
Low	0.90293011288141
Low	0.907254829916629
Low	0.873760922812885
Low	0.816496896110594
Low	0.826079508852417
Low	0.737808724061249
Low	0.88362660736768
Low	0.679094834017348
Low	0.829998420675825
Low	0.857134045819172
Low	0.79657141694515
Low	0.877307413668418
Low	0.75312884265222
Low	0.777699694193345
Low	0.69321953758883
Low	0.631642850756612
Low	0.87728677699786
Low	0.909450802558556
Low	0.80883446461186
Low	0.734809804286898
Low	0.848455836489525
Low	0.572381662371243
Low	0.707726588320364
Low	0.822682305574651
Low	0.805309103838895
Low	0.82244595528685
Low	0.736393176583044
Low	0.805134286270258
Low	0.773859146656738
Low	0.852114858481357
Low	0.896132105567937
Low	0.944765298989891
Low	0.84371404190831
Low	0.917884610223789
Low	0.709010311620523
Low	0.821649121939714
Low	0.859574400123044
Low	0.742458963196236
Low	0.900998508190707
Low	0.694788328365236
Low	0.87854955153062
Low	0.886420909129898
Low	0.83947446942956
Low	0.748754600824899
Low	0.947084718385086
Low	0.807178357752712
Low	0.846519831761446
Low	0.790262408687253
Low	0.898958601052127
Low	0.860776236390809
Low	0.863258739498491
Low	0.845410097811187
Low	0.83574223594587
Low	0.912783144004226
Low	0.888140775587633
Low	0.92685491341111
Low	0.743767567424874
Low	0.947656779955488
Low	0.896879085726408
Low	0.837957697842156
Low	0.854306488006988
Low	0.84721512691434
Low	0.827712189069084
Low	0.896797048035325
Low	0.899961715434619
Low	0.898665555093389
Low	0.879116123633924
Low	0.843098644514682
Low	0.735137579560261
Low	0.886315162040305
Low	0.720992838546868
Low	0.751037
Low	0.804329990803728
Low	0.887712045912551
Low	0.889613745711885
Low	0.745591378674791
Low	0.820708338344967
Low	0.870762478372233
Low	0.848827167309069
Low	0.919712946810872
Low	0.723038527426591
Low	0.866393495877438
Low	0.94919291144566
Low	0.925514583695882
Low	0.918380642904175
Low	0.836424567842286
Low	0.833970486244674
Low	0.769305173532517
Low	0.888158183937173
Low	0.876982976431962
Low	0.897848555137725
Low	0.939046057669081
Low	0.869170408669349
Low	0.854588351677298
Low	0.911859108437357
Low	0.849981146405492
Low	0.873904146651202
Low	0.933919133613704
Low	0.835952137206431
Low	0.963990746818313
Low	0.820449533358888
Low	0.900083360882402
Low	0.89513524022835
Low	0.829659158247751
Low	0.927223017835056
Low	0.858045004399062
Low	0.836254842980458
Low	0.878414262791644
Low	0.822199489964505
Low	0.870558747082829
Low	0.862906744300514
Low	0.83719396299054
Low	0.953174254471213
Low	0.935418200578833
Low	0.93582728486748
Low	0.844113410259568
Low	0.895189551339504
Low	0.923981889335022
Low	0.848577414224121
Low	0.824873200348214
Low	0.809054931012823
Low	0.914125300272219
Low	0.919873049818179
Low	0.887029232432723
Low	0.795349851095827
Low	0.849691265351326
Low	0.873308741663134
Low	0.879715100188683
Low	0.862213462330146
Low	0.899994950380397
Low	0.918995215624084
Low	0.897073646275755
Low	0.847853628313386
Low	0.924880980154223
Low	0.779993049738254
Low	0.81695956653382
Low	0.924818213388412
Low	0.927183576230979
Low	0.868732492097254
Low	0.735452078918569
Low	0.809167136029032
Low	0.802531178144958
Low	0.902784014115951
Low	0.935471469478106
Low	0.906609046221082
Low	0.885001192387911
Low	0.880913539665183
Low	0.908524023206439
Low	0.885585631927716
Low	0.880117732898833
Low	0.8958358579895
Low	0.735651619024842
Low	0.918072103997136
Low	0.855347474144771
Low	0.907778727292623
Low	0.879904070625708
Low	0.877020008588505
Low	0.91245138255553
Low	0.907554678097909
Low	0.900740625997524
Low	0.920469633556731
Low	0.951944136244227
Low	0.937306136393327
Low	0.916373056977963
Low	0.912613080085963
Low	0.896379128319186
Low	0.915766227885031
Low	0.93889366851369
Low	0.900183266050517
Low	0.943731185844431
Low	0.928277794425644
Low	0.911580292647808
High	0.668895569874144
High	0.395883943110991
High	0.619897947675801
High	0.578034749400365
High	0.419948719887376
High	0.776193675632802
High	0.669819246434141
High	0.673947228731656
High	0.621745809054325
High	0.530022816952244
High	0.684945393696674
High	0.862524714124251
High	0.688541830346548
High	0.638173774672183
High	0.817224287844844
High	0.682587787704028
High	0.69412479896252
High	0.782828768040117
High	0.761921143937467
High	0.74347193604999
High	0.582015256156042
High	0.7184351783213
High	0.748236478209576
High	0.674094231712598
High	0.608216771719544
High	0.521600728401349
High	0.747091947547264
High	0.796490249587626
High	0.814806251840693
High	0.70708176485222
High	0.734079708341298
High	0.788300966270036
High	0.525559684114128
High	0.860186982076554
High	0.675162000229744
High	0.585432953317558
High	0.659844467811048
High	0.732914897472582
High	0.557176979591496
High	0.664368076619577
High	0.642185364219178
High	0.687262744980638
High	0.76167953761321
High	0.59580096606908
High	0.742800659624743
High	0.759495020506884
High	0.519534750284915
High	0.817907379340829
High	0.798548123079552
High	0.584239002962579
High	0.770520420286252
High	0.756645204483558
High	0.856228103183701
High	0.752530425627458
High	0.572025478711495
High	0.816518001513554
High	0.905955037066993
High	0.79613583765372
High	0.70776007235581
High	0.728013203010211
High	0.844666061843489
High	0.829810683678814
High	0.721566473238099
High	0.707167556378018
High	0.573167675420467
High	0.887365845799535
High	0.826279413563651
High	0.793549170697794
High	0.771887706679356
High	0.807522589099134
High	0.646648960663213
High	0.811543988507747
High	0.76717998610515
High	0.832804950154235
High	0.74093619743665
High	0.744489675151344
High	0.447118769667487
High	0.685026284459582
High	0.752277579808706
High	0.631436654189855
High	0.741273577606554
High	0.658433152789689
High	0.910828416279355
High	0.641017137934292
High	0.817290942269774
High	0.824508072742506
High	0.624443299256346
High	0.711952493249462
High	0.683071776380925
High	0.767798929620869
High	0.851090462087859
High	0.87229597079909
High	0.674847502169189
High	0.806722177472035
High	0.84518593989431
High	0.844275023920115
High	0.688979666384144
High	0.932255968186015
High	0.770448154116034
High	0.814697803158322
High	0.846614080009519
High	0.785945071656916
High	0.648805580585319
High	0.66954915284041
High	0.792438816805468
High	0.825257949916661
High	0.845433763085351
High	0.705055149184812
High	0.70387190011598
High	0.758267979473354
High	0.837560080580783
High	0.746912249441544
High	0.836148034115683
High	0.870456874946281
High	0.80030608392488
High	0.74780877886666
High	0.874099525095458
High	0.900540389721681
High	0.675133694066742
High	0.790150631639771
High	0.829523715540533
High	0.756719486870521
High	0.886396812274165
High	0.551403735767528
High	0.61790943609885
High	0.754446438683244
High	0.858196650438968
High	0.855591271266068
High	0.643772101806588
High	0.769405293056909
High	0.79989398537706
High	0.896587535155249
High	0.768300763535047
High	0.736103130192985
High	0.652539047223773
High	0.831773782794588
High	0.942688988891737
High	0.813882550111944
High	0.821507533444151
High	0.893822309832653
High	0.645605630327656
High	0.91922436074732
High	0.852167169179648
High	0.871501299843114
High	0.788349242214059
High	0.790250627431012
High	0.757659413645672
High	0.675723703849316
High	0.639264138932297
High	0.841649805401875
High	0.659175296122726
High	0.879341855896766
High	0.793231496775404
High	0.908366349437967
High	0.747173008903615
High	0.821993548239014
High	0.850913630374865
High	0.588365718049989
High	0.828169068090847
High	0.765670051887929
High	0.848747696934247
High	0.818627099937623
High	0.970285321207633
High	0.938598718639044
High	0.799194176707578
High	0.830168857033903
High	0.763579213449892
High	0.577319893087054
High	0.918416385411011
High	0.734975828716391
High	0.767451801196784
High	0.874196890225133
High	0.787355982062227
High	0.836006108557911
High	0.648818854484392
High	0.90519670067027
High	0.850426329396966
High	0.744953686281909
High	0.735277196251893
High	0.77946139489144
High	0.39327209002336
High	0.792577567428551
High	0.847550148906318
High	0.907205932920455
High	0.888910577516126
High	0.803663088006345
High	0.759066691678032
High	0.914851383922414
High	0.908582221688761
High	0.834074763428549
High	0.68628447540238
High	0.841488913424339
High	0.793436895232088
High	0.646118078815224
High	0.792579779231219
High	0.766990984333462
High	0.900165094483504
High	0.892818974096553
High	0.67720170738789
High	0.884549446552002
