# Supplementary material for: Multi-omics analysis of ST3GAL4-mediated lacto/neolacto glycosphingolipid metabolism reveals immune evasion and poor prognosis in TNBC
Source: Front Immunol. 2026 Apr 22;17:1760560. doi: 10.3389/fimmu.2026.1760560 (PMC13143995; doi:10.3389/fimmu.2026.1760560)
Supplement: Supplementary file 1 [file DataSheet1.zip › Supplementary Materials/Figure3ssgsea.xlsx]

## Sheet: Sheet 1
Group	aDCs	B_cells	CD8._T_cells	Cytolytic_activity	DCs	NK_cells	iDCs	Inflammation.promoting	Macrophages	MHC_class_I	Neutrophils	HLA	T_helper_cells	Tfh	Th1_cells	Treg
Low	-0.0333716	-0.0749598	0.498149033750313	0.484095133810945	0.0544013209589039	0.483666511728932	-0.173009	0.280462569834624	0.220693834041258	0.028535694100591	0.119805738875819	-0.135705	0.520316496964411	0.256346295812492	0.0103591446692215	0.137982659837543
Low	-0.132215	-0.181012	0.460284305975978	0.431052822434641	0.059284957710766	0.450705697707069	-0.144368	0.2018773547933	0.166895894507035	0.028535694100591	0.087525976160553	-0.157886	0.450382088905721	0.152134069001713	-0.126979	0.126600781431345
Low	-0.0421113	-0.101377	0.16951920473116	0.245499081255658	0.0610191458160689	0.386819515081815	-0.163003	0.0989640955370584	0.11520888534935	0.473614890291362	0.196067396022903	-0.253281	0.481664092832214	-0.206278	-0.127058	0.0960452752718735
Low	-0.0161152	-0.185799	0.232477050763078	0.346312935458488	-0.0288338	0.448481643639623	-0.186078	0.164761163228214	0.152094075105893	0.028535694100591	0.0913936984609318	-0.221553	0.356986177902161	-0.0959365	-0.129863	0.105277150869691
Low	0.176453934659326	-0.0778358	-0.042422	0.325264150089328	0.132341114717398	0.477729574213867	0.027904605143252	0.167795190963729	0.286316754670413	0.514058746929049	0.193689982450595	-0.217336	0.516771953354034	0.0823710226286201	-0.0425368	0.106683528593408
Low	-0.0785518	-0.159629	-0.10673	0.431052822434641	-0.115262	0.345287284540035	-0.242684	-0.000509735	0.0942744775047535	0.028535694100591	0.088436386829063	-0.164596	0.283844801815036	-0.319772	-0.223167	0.127797590709966
Low	-0.0703664	-0.130882	0.168675265776309	0.22886310530699	-0.116541	0.369230952838733	-0.231505	0.0855316898876417	0.131511942256377	0.487107632375291	0.179713165406995	-0.186524	0.353610422082755	-0.248461	-0.165869	0.109161983604019
Low	0.0207977225684358	-0.0599156	0.11663236356047	0.237371561930871	0.00677541811852517	0.432260297820226	-0.114431	0.131934311457658	0.191931314934113	0.504462790444364	0.128729148682906	-0.21033	0.430577654765207	-0.091193	-0.0749544	0.113906082934092
Low	-0.0618121	-0.201725	0.00331949322241566	0.144594597186084	-0.117588	0.456300781533897	-0.251973	0.0442746007151589	0.208380908184075	0.028535694100591	0.124029368281423	-0.185801	0.482170456205125	-0.0891353	-0.183899	0.130332692279164
Low	-0.0388028	-0.0530881	0.415836854353802	0.381570343241228	-0.12398	0.433822353243283	-0.193404	0.159597974974048	0.0968730084428659	0.497383512339236	0.186736564345183	-0.272354	0.481439042444254	-0.0274595	-0.0901446	0.143825727309799
Low	-0.0498072	-0.0267225	0.0197481715435238	0.240449642894976	-0.0186002	0.383893831863487	-0.213697	0.0686958637997294	0.159108047823118	0.455904019478988	0.116056008176678	-0.236227	0.404753122746753	-0.0390698	-0.127721	0.108269716561367
Low	-0.11093	-0.134028	0.080624301486808	0.241066304161523	-0.165586	0.320501963947097	-0.308851	0.0893971410002088	0.0602315188173009	0.400179582724146	0.0909659146434229	-0.239543	0.172219809386685	-0.145276	-0.157284	0.125334364878201
Low	-0.0232897	-0.119278	0.0492860349633243	0.164210159687828	0.0176852136695924	0.36956071410212	-0.109618	0.0778535927433902	0.141257240650809	0.48430456962105	0.129846895242777	-0.222309	0.398114136301921	-0.22943	-0.136982	0.13771715563948
Low	-0.0585523	-0.147498	0.0281875610920383	0.0664685534342822	-0.00984058	0.42379346682547	-0.0961172	0.0016107582634472	0.175197341044807	0.028535694100591	0.0765811743268662	-0.263999	0.333468412360301	-0.229417	-0.194515	0.117192727937648
Low	-0.078023	-0.196652	-0.0795553	0.20627102375911	-0.118754	0.360675350773187	-0.0823395	0.00174312299940567	0.181430138810776	0.463582128877446	0.0175453916158411	-0.207471	0.265503195196264	-0.286517	-0.225395	0.139022571557415
Low	0.00776637123829822	-0.139174	0.0355579612977408	0.204357857512421	-0.0904589	0.361708903240287	-0.283894	0.0440664238695002	0.185690447000418	0.491358244438439	0.152292256940587	-0.243284	0.398001611107941	-0.193146	-0.15866	0.152611420955402
Low	-0.0923955	-0.0975478	0.0401714942509288	0.30172584364089	-0.0368893	0.405949614437326	-0.261353	0.0333401391688028	0.146623186062552	0.028535694100591	0.171759387540854	-0.147859	0.430465129571227	-0.213888	-0.167912	0.121195894895487
Low	-0.104111	-0.0803434	0.137562049640785	0.29789497226131	0.0117903401216502	0.394523915319908	-0.18443	0.151098500826589	0.0900745750942686	0.412353845016661	0.125802721493984	-0.190757	0.311751049922124	-0.0383974	-0.081401	0.13174359446902
Low	0.0951105185829723	-0.158696	0.147576791905023	0.30346109002892	-0.0289391	0.398140046431066	-0.393577	0.128346167700871	0.202317002401211	0.028535694100591	0.0667368663107474	-0.378357	0.353610422082755	0.0944050993068416	-0.0954858	0.131838946738806
Low	0.012427634069026	-0.143464	-0.0299317	0.09866871545731	-0.116839	0.404067616351018	-0.190749	0.0342610211971839	0.140149360605765	0.511523363454064	0.0950483674727314	-0.23757	0.396820096571149	-0.235079	-0.158384	0.156052282600546
Low	-0.0501469	-0.136774	0.172276071983675	0.350563898204058	-0.194819	0.387674208212355	-0.338086	0.0807740497340563	0.128491309742353	0.483460558666612	0.0743639274687045	-0.158864	0.423150991962514	-0.188769	-0.112099	0.130376263343242
Low	-0.0603077	-0.0776806	0.201588885015515	0.235577974489529	-0.0265984	0.402370574235256	-0.155707	0.0618199924997876	0.138343267838725	0.496155694702595	0.115569435468524	-0.244497	0.416624530711663	-0.173421	-0.168299	0.126409943130076
Low	-0.112558	-0.0840666	0.155284767692666	0.28726218797038	-0.04822	0.385023106865305	-0.152725	0.113623706322788	0.0570135585541505	0.028535694100591	0.103679867534069	-0.19469	0.4266392729759	-0.0407991	-0.11837	0.114088411553177
Low	-0.0693296	-0.0676176	0.0985158073296586	0.291762334194403	-0.0141789	0.397128936210511	-0.113707	0.124045414908604	0.116807732451623	0.440626374962129	0.103123328167319	-0.249545	0.421631901843782	-0.0160152	-0.138889	0.107994635327442
Low	-0.0743259	-0.0995064	0.0428158363094633	0.409169844043132	0.0106638059168711	0.385832674050194	-0.211524	0.0426595072797885	0.143223176987183	0.402965195466667	0.0325476703063494	-0.0501677	0.429508665422395	-0.246548	-0.108761	0.220733701031879
Low	0.0755456754380707	-0.174209	0.428664726467544	0.37726385718816	-0.0347773	0.460633653876962	-0.268528	0.184224289914354	0.135446240469333	0.520999183355368	0.108893839354733	-0.232681	0.468554907733522	0.130224867397632	-0.120024	0.117801034670984
Low	-0.0328393	-0.0353141	0.220999480977098	0.207737404264468	-0.0113376	0.418695814806246	0.00519099899279841	0.15119660708322	0.163838156759952	0.507032590156951	0.120469320363252	-0.262261	0.372345866880457	0.0449628705305901	-0.0889247	0.110044345908678
Low	-0.0489403	-0.175854	-0.0304943	0.139547046474813	-0.0714996	0.389541092169267	-0.107288	-0.0292748	0.108773442217453	0.452005548748047	0.0657106694611077	-0.28733	0.293803281482283	-0.305686	-0.242433	0.0986214103372747
Low	0.0694178731571069	-0.205408	-0.0888949	0.431052822434641	-0.230995	0.363338142763388	-0.23664	-0.040861	0.142242504353663	0.028535694100591	0.0428797101816549	-0.25047	0.231464324017256	-0.190131	-0.23782	0.149287007414388
Low	0.0051230570130611	0.0885225760965924	-0.0699344	0.431052822434641	-0.170341	0.388236076109682	-0.191076	0.0975484269081381	0.159647592620091	0.487983621692132	0.133558445345751	-0.24442	0.357605066469052	0.11006183441054	-0.200419	0.139674066817958
Low	-0.0512563	-0.133137	0.0766296571005112	0.202491953037426	-0.0574211	0.3601431197242	-0.106604	0.034294593726392	0.0653931342218312	0.487254031723006	0.0617526737626806	-0.228868	0.301173681687985	-0.160367	-0.217059	0.131321413782031
Low	-0.0421579	-0.165763	-0.0755044	0.431052822434641	-0.154959	0.357782399668442	-0.244576	-0.0283901	0.132799076372235	0.4368430293819	0.0512105190288125	-0.291516	0.407341202208297	-0.325422	-0.224393	0.120775055652189
Low	0.0258942623071032	-0.017046	0.396426258392219	0.34212554617991	0.0896317536503539	0.439947024632362	-0.145611	0.155042381217211	0.192546852658672	0.028535694100591	0.115361187050724	-0.21141	0.435753813688296	0.027791566307518	-0.129884	0.166467700800798
Low	-0.132132	-0.153929	0.0241929167057414	0.17305202072201	-0.205329	0.255224063926669	-0.275531	0.0828219484486605	0.0426105995392389	0.451723780151079	0.116501002127064	-0.212585	0.159335674675953	-0.0757999	-0.104879	0.137699066797789
Low	-0.0350662	-0.134327	0.169800517716111	0.307378092482285	0.0713601300056295	0.424324134083829	-0.17283	0.17575195451123	0.146821881018938	0.486210291252039	0.145606920281084	-0.164876	0.418537459009326	0.0661787415753484	-0.111592	0.146961502516308
Low	-0.00222898	-0.0919876	0.0779236968312833	0.278670642861476	-0.0147085	0.421924622456449	-0.100587	0.137347400993307	0.16375756621482	0.488383908470664	0.158758645717666	-0.141176	0.441717648969246	0.0162164732361295	-0.105697	0.129793514602622
Low	0.0623466874361182	-0.0871592	-0.125578	0.431052822434641	0.0239923815683256	0.447076410053774	0.0245802751888178	0.0711754849495673	0.208675490178388	0.028535694100591	0.206409906213822	-0.227986	0.454883096664928	-0.13423	-0.128236	0.114999373252137
Low	-0.124261	-0.095416	0.108024186220985	0.217829862068746	-0.144939	0.393326118446584	-0.112892	0.079517490834046	0.080893292402445	0.47852147614093	0.106588796474524	-0.203929	0.373414856223269	-0.170219	-0.154413	0.115609124914463
Low	-0.0187436	-0.0735677	0.250706132187869	0.226280073707357	-0.0597353	0.439064690245834	-0.0523163	0.0939106381928991	0.186021595825101	0.028535694100591	0.189983495705161	-0.250248	0.46765470618168	-0.150402	-0.100545	0.169605843519654
Low	0.11688880264929	-0.019886	0.270510566328383	0.312172304985411	-0.00555715	0.449617982253001	-0.169067	0.207460424209378	0.17813552935334	0.506359446087535	0.0959473179626648	-0.308625	0.441323810790315	0.0980092306015392	-0.0553157	0.162126360853766
Low	-0.0117222	-0.091934	0.363906477331943	0.438835341663016	-0.0533537	0.451928704201393	-0.178786	0.225313729252851	0.165566300769243	0.461385663621863	0.158082208025094	-0.0985426	0.404021708985881	0.0819838429756359	-0.00261614	0.180487528464751
Low	-0.106772	-0.139846	0.0735914768630459	0.226999183760035	-0.0793566	0.358254183904362	-0.126496	-0.0352884	0.123852738594827	0.464267278230419	0.107399198903599	-0.234606	0.454658046276968	-0.208877	-0.187541	0.140288129213502
Low	-0.0647457	-0.112001	0.0744916784148875	0.215546000025548	-0.0292245	0.354869256805017	-0.209748	0.120177300827843	0.0793045830872647	0.028535694100591	0.132512125974807	-0.226044	0.354510623634597	-0.107234	-0.125373	0.111693407085412
Low	0.017935562647254	-0.00591404	0.182178289053932	0.302130038402739	0.0100142150544829	0.448216770253358	-0.0151461	0.0909218535851425	0.130600258114411	0.498839896679447	0.188159427878992	-0.149512	0.445937343743503	-0.147404	-0.120427	0.139372780588334
Low	0.0744994174120227	-0.0856861	0.206877569132584	0.376933190429563	0.0460903742991543	0.389597978525546	-0.318764	0.198020616651858	0.126190488484373	0.428862085334533	0.0928809077302919	-0.172481	0.360418196318557	0.00450045473176633	-0.067424	0.144415647526242
Low	0.0192570799270031	-0.128591	-0.0430409	0.183423643496171	0.0184850395638338	0.347021684718857	-0.24636	0.0645022595978552	0.0967694756800359	0.494191537262609	0.0821683006138059	-0.268309	0.272592282417017	-0.0994056	-0.173993	0.12305423334187
Low	0.102312167594383	0.0947603944893407	0.484533485278709	0.479137339512093	-0.0424178	0.472913226485978	-0.126209	0.313467111196474	0.173211156432378	0.028535694100591	0.214255641143406	-0.106102	0.480313790504452	0.230624850533265	0.0867056700235633	0.199692104526132
Low	0.0389112534737871	-0.122334	-0.131767	0.215546000025548	-0.0305179	0.342853399417034	-0.37993	-0.0276364	0.140929758508858	0.486558562162617	0.0608706728271961	-0.147821	0.388155656634674	-0.30037	-0.229944	0.163659241433503
Low	-0.0537682	-0.157203	0.0487234089934234	0.172891308980372	-0.145915	0.392886015467157	-0.252011	0.0746863063931971	0.129942475095491	0.480087543441292	0.150420096918415	-0.183312	0.364244052913883	-0.146242	-0.161962	0.10424667753244
Low	-0.156871	-0.13678	0.0312257413295034	0.223834733046408	-0.0550168	0.368175186815649	-0.185241	-0.0220504	0.128218832373293	0.457879509388678	0.089170853741146	-0.174604	0.452126229412414	-0.231287	-0.204414	0.143230240434926
Low	-0.111793	-0.160062	-0.111738	0.215546000025548	-0.238406	0.332224018034495	-0.0749661	-0.00539945	0.148482643766495	0.48485282642538	0.133428770084645	-0.327279	0.336675380388736	-0.171327	-0.214191	0.143093019974653
Low	-0.22822	-0.154962	-0.0744917	0.215546000025548	-0.0946045	0.312843800525137	-0.220003	-0.102278	0.0375789842483297	0.478539786240406	0.0468218921741984	-0.218735	0.339432247641251	-0.280838	-0.230601	0.132924491821605
Low	-0.0586467	-0.0913634	-0.0388775	0.14645983703488	-0.146096	0.402206371057961	-0.130052	0.103148952403416	0.16065556684495	0.502861863549174	0.145402502158956	-0.202257	0.365706880435626	-0.00196423	-0.135167	0.0891861774749048
Low	-0.016377	-0.103254	0.0867569245587285	0.168595104703736	-0.0643154	0.392119710375778	-0.112958	0.0433618925832162	0.179998553083109	0.2061819593290479	0.129876065460313	-0.247782	0.416343217726713	-0.222263	-0.162395	0.0930017988973247
Low	-0.12022	-0.15212	-0.067909	0.215546000025548	-0.180945	0.325212727211866	-0.213963	-0.0189339	0.113918031953183	0.46708610877331	0.123199353833741	-0.226152	0.384667375621288	-0.21481	-0.188085	0.0891812459896976
Low	-0.118895	-0.106146	-0.00500737	0.156016097770366	-0.0832061	0.285780449363883	-0.221102	0.0523627290423405	0.0214661636339155	0.362050456974534	0.00436658624312798	-0.126188	0.259989460691235	-0.305549	-0.154294	0.136548632679496
Low	0.0468497503879211	-0.043381	0.285195104142798	0.373223287959897	0.0492467075132426	0.412310717507045	-0.133241	0.201741763221142	0.159662391814774	0.2061819593290479	0.116974809101446	-0.205019	0.37982879228014	0.0734802015175051	0.0041141240677986	0.121111417948666
Low	0.0779959175908754	-0.185094	0.0183416066187713	0.185080820467201	-0.203574	0.406836439848456	-0.34303	0.0449667138036721	0.114165364174075	0.530134219874904	0.0846800604135282	-0.151688	0.248680678696225	-0.241448	-0.187994	0.172591085156348
Low	-0.0755	-0.120553	-0.0465854	0.15324612841546	-0.113079	0.267476554858976	-0.304291	0.0478329807198066	-0.00598855	0.402006017502286	0.0462455969145669	-0.371352	0.14633901477124	-0.160577	-0.169564	0.127498941419582
Low	-0.0496473	-0.10928	-0.0140094	0.0731391515310182	-0.0629042	0.319514746495476	-0.128891	0.0519114991375128	0.130350280780521	0.439984610680936	0.146060208623045	-0.263169	0.412067260355465	-0.076386	-0.0798869	0.129216776155595
Low	-0.0241105	-0.120972	0.0796678373379763	0.201259229742911	-0.166367	0.380928165483425	-0.214153	0.0405001911085579	0.0427480768735799	0.485126395795373	0.102481166932843	-0.177972	0.436372702255187	-0.213861	-0.177588	0.11417066494068
Low	-0.184044	-0.181426	-0.120177	0.331783797757343	-0.120276	0.258561634668082	-0.223135	-0.0415517	0.080482653100883	0.464249064547582	0.0699055680506124	-0.257765	0.18088424932316	-0.337301	-0.207501	0.108422554612255
Low	0.00356676931313435	-0.143067	-0.144595	0.0625097094815858	-0.215836	0.286034953567985	-0.408656	0.016162080060671	0.0326007787227123	0.433408541931953	0.0579413527974412	-0.149866	0.217511199963712	-0.222704	-0.15253	0.115750152149738
Low	-0.00684831	-0.018025	0.217342412172742	0.331783797757343	0.0708896401465823	0.428338196225985	-0.0359847	0.170414138990365	0.102412550709728	0.453167192400286	0.155425233388282	-0.153962	0.405090698328693	-0.142173	-0.10779	0.0911612493647752
Low	-0.071839	-0.121503	-0.149265	0.154707101080836	-0.0943471	0.354112925959469	-0.258313	0.01316344171448	0.00189756862466258	0.463691696769509	0.104949255192844	-0.225156	0.266009558569175	-0.294704	-0.215729	0.0777877870324593
Low	-0.0324294	-0.139196	0.0464166425168294	0.0968486650172213	-0.133036	0.331845674840595	-0.176228	0.0400611872801506	0.0929128874666156	0.2061819593290479	0.105962165814127	-0.327105	0.315970744696381	-0.238341	-0.197597	0.146522115617131
Low	-0.00187214	-0.122576	-0.0681903	0.155345646661321	0.010281433983985	0.401200557919805	-0.338819	0.12662788674694	0.169461074718145	0.510931927139433	0.116908813709398	-0.25199	0.42073170029194	0.0320688229261975	-0.181602	0.104371557349291
Low	-0.12209	-0.199085	-0.171713	0.331783797757343	-0.253736	0.320718833614279	-0.161501	-0.0785048	0.0550811368171156	0.481078920234914	0.0840342982405427	-0.2159	0.259089259139393	-0.312848	-0.264285	0.114291528755466
Low	0.0857632250984657	-0.118583	0.421856952231742	0.442298384769695	0.00648847585669655	0.452090583528402	-0.234318	0.236487384154148	0.238039302110117	0.523343520077195	0.193801743890154	-0.0850809	0.480932679071343	0.174152710116352	-0.0192984	0.111753673923144
Low	-0.0571631	-0.155546	0.218636451903514	0.313934750084591	-0.139684	0.360226504810312	-0.128411	0.0247595207080738	0.0776273732091615	0.478338001624846	0.100964830197315	-0.211117	0.434178460972573	-0.189788	-0.18729	0.0728719517127073
Low	0.000627301433401698	-0.0162989	0.267528648687908	0.305097175250328	-0.134582	0.382308538664884	-0.1736	0.190216544029962	0.100659275398684	0.463433627050747	0.145345888161982	-0.193332	0.383260810696536	0.0725084399373405	-0.0836809	0.150896102535637
Low	-0.0907081	-0.143618	0.109993377115638	0.217230962573436	-0.121362	0.377508209553863	-0.344936	0.107808553512755	0.0220055673461643	0.509113756606488	0.122783017639939	-0.158209	0.188367174722842	-0.124583	-0.11126	0.118898987133239
Low	-0.133837	-0.132126	-0.130417	0.0713945305962861	-0.137866	0.282021052261514	-0.297586	-0.024563	0.0619741377239334	0.469084499109609	0.0914673505147126	-0.20439	0.243110681594206	-0.334983	-0.241392	0.130053922445158
Low	0.12900651294064	-0.0446039	0.182065763859952	0.281478725845231	-0.112739	0.368120117839233	-0.30452	0.133391332608617	0.14065281077342	0.501118227932884	0.221675040057497	-0.160524	0.470749149016136	-0.0460977	-0.138074	0.127843241883191
Low	-0.0906806	-0.104198	0.164736883987002	0.234531298430226	-0.0145202	0.356710851447474	-0.247424	0.0635953245967015	0.0976659895262866	0.2061819593290479	0.127074478920001	-0.228071	0.410942008415663	-0.117763	-0.144151	0.0957425640625492
Low	-0.0116559	-0.175273	-0.162655	0.331783797757343	-0.143635	0.366759580250515	0.172258864594565	-0.0530408	0.135624237925993	0.515835018063758	0.0537160845661155	-0.291574	0.348659313547627	-0.124742	-0.210535	0.127565397834631
Low	-0.101068	-0.152791	-0.142513	0.0450546867777892	-0.0462584	0.303489341631933	-0.164306	-0.0528446	0.105445404142159	0.438485468322154	0.0635226297806466	-0.239128	0.291102676826758	-0.283417	-0.218524	0.109016738360245
Low	-0.038117	-0.216369	-0.067065	0.015812348459036	-0.246479	0.334572673018336	-0.300007	-0.0360673	0.112003340897637	0.531082585580962	0.0393173303857752	-0.303841	0.266403396748106	-0.135977	-0.272843	0.11852268320393
Low	-0.0311483	0.00390417774318401	0.254869564365136	0.26537235824238	-0.146966	0.371207208958374	-0.146373	0.158247370309076	0.131344903296937	0.2061819593290479	0.14036921477623	-0.259356	0.398057873704931	0.108951857637576	-0.10822	0.164313324386414
Low	0.0718133352971426	-0.0244095	0.271073192298284	0.378868831122212	0.0723967745365553	0.461113700734303	-0.124656	0.17727104689434	0.212468420058658	0.507524499340827	0.204131816206973	-0.101315	0.479807427131541	-0.0626768	-0.00182562	0.100730069829916
Low	-0.178923	-0.159963	-0.0757857	0.127184796963174	-0.192129	0.280701937253064	-0.267459	-0.0340591	0.0170224667598195	0.457387210270683	0.0971831248127197	-0.227994	0.295941260167907	-0.253834	-0.218752	0.111615090863545
Low	-0.118135	-0.186969	-0.202039	0.331783797757343	-0.243112	0.229119247797586	-0.303742	-0.0740675	0.0560757986899922	0.41379127589751	-0.0558935	-0.371309	0.119726806394925	-0.336841	-0.227688	0.137105704355478
Low	-0.067541	-0.201505	-0.0373584	0.22802413852286	-0.0976705	0.39482340559773	0.00345903342261336	-0.0041046	0.10880590220866	0.497640773005422	0.0366068882438493	-0.249163	0.326660638124499	-0.309555	-0.152627	0.0952211700621329
Low	-0.0384791	-0.117345	0.000168787790970246	0.212840376007289	0.031368275125525	0.341551548673726	-0.421372	0.0458410174776858	0.111790670561814	0.47394305249738	0.0918839229440323	-0.17472	0.424388769096296	-0.192531	-0.160118	0.1110976525499
Low	-0.0558566	-0.190511	-0.0881072	0.00620317138783052	-0.125858	0.284480190981357	-0.259049	-0.0460591	0.091815500079709	0.468322903812472	0.0320054785725473	-0.307527	0.246711487801572	-0.206373	-0.216198	0.118995698199336
Low	0.08151335261281	0.0644022982048636	0.114550647471836	0.248656307631503	-0.0253834	0.422436764941867	-0.044059	0.120795946633096	0.12009304041177	0.486355453981301	0.199766835111615	-0.263519	0.423150991962514	0.0492470826858146	-0.105833	0.121324375195623
Low	-0.0866269	-0.144488	-0.0551373	0.127792516976732	-0.155693	0.258568467755273	-0.242103	0.0176039990362641	-0.00364491	0.420166143331079	0.0438855029684729	-0.147218	0.0445037142191661	-0.29872	-0.214462	0.135752967025128
Low	0.0836823979012308	-0.186373	-0.0890637	0.161675498778436	-0.0840565	0.416408983934253	0.314725977973209	0.0325916832886107	0.0669945497294345	0.492713852941459	0.0712635569559741	-0.255665	0.323622457887034	-0.265901	-0.148372	0.135147477526573
Low	-0.0141091	-0.153291	0.0375271521923942	0.251224057504858	-0.0477392	0.364210387157503	-0.422751	0.0532841613054927	0.0732034699157505	0.46703873945153	0.122879181260676	-0.194035	0.232983414135989	-0.189592	-0.136469	0.118525733698783
Low	-0.11173	-0.0408142	0.0829873305603921	0.165425475366569	-0.118788	0.351538223600356	-0.0852356	0.0378296762175618	0.103893302937164	0.2061819593290479	0.0600979003348046	-0.341769	0.259370572124344	0.00432830261780625	-0.174161	0.137795335058732
Low	-0.0833428	-0.174035	-0.0279625	0.00775094147775535	-0.179212	0.331334819021209	-0.215938	-0.0332817	0.187364583128979	0.498710803188977	0.0850358535173124	-0.270009	0.354285573246636	-0.288886	-0.206418	0.126579400608135
Low	-0.0993225	-0.132028	-0.0677964	0.0624304234073256	-0.107433	0.356428428017525	-0.259015	0.0207365098878693	0.112257134250883	0.482312864727102	0.156674086342216	-0.189047	0.407172414417327	-0.301657	-0.201952	0.0956404919449247
Low	-0.0482012	-0.140458	0.166199711508744	0.273089280819476	-0.0964578	0.388232715000348	-0.217144	0.0778986525862988	0.0949398129041763	0.49090442933799	0.185001976298709	-0.222109	0.433109471629761	-0.287078	-0.177208	0.120289772399943
Low	0.0573858251597752	0.102681387504057	0.330205181734875	0.363900625218373	-0.0423289	0.461584159839317	0.0989048449924158	0.238645667867055	0.159826423234064	0.505716617033108	0.150311462321729	-0.190221	0.454939359261919	0.160113967414618	-0.0324985	0.113564099486599
Low	-0.0957499	-0.127256	-0.0239116	0.218941536804641	-0.0345726	0.365093686659533	-0.159957	0.0444277543690666	0.174826767035377	0.2061819593290479	0.10041031637916	-0.211077	0.324578922035865	-0.199861	-0.170374	0.100899209682114
Low	0.0412174815188383	-0.000796948	0.345171032534241	0.261860342022464	-0.0824732	0.463522215364265	0.0127215907181737	0.213343990558791	0.118348038415948	0.539463141622093	0.136528221885691	-0.205826	0.424726344678237	0.1439409761176	-0.100046	0.114293123845703
Low	-0.0968647	-0.162703	-0.00849565	0.0435592138975637	-0.181839	0.2719597974733	-0.205298	0.0205388959430334	0.048275813780122	0.485547166725918	0.0794367016292614	-0.223365	0.246655225204582	-0.225204	-0.174107	0.117772508088931
Low	-0.0735692	-0.125732	-0.0496799	0.109923952691385	-0.173489	0.327845692597988	-0.285033	-0.0114141	0.0400871315467408	0.411121419284627	0.172048338069081	-0.155677	0.456458449380651	-0.261415	-0.202098	0.133761623983501
Low	-0.0425604	-0.122473	-0.121696	0.00567109882919526	-0.145124	0.244836347308616	-0.301274	0.0236282495686954	0.0862436642736339	0.40171204180375	0.0977702155591877	-0.149481	0.272929857998957	-0.151613	-0.162269	0.115238732705141
Low	-0.12969	-0.066622	0.183472328784704	0.270069187979965	-0.10305	0.385429540627984	-0.151613	0.0872663459662901	0.0682630294129876	0.452580827983485	0.126582482276604	-0.162803	0.435134925121405	-0.122437	-0.164764	0.13570677703155
Low	-0.109368	-0.136397	-0.0406216	0.138317346422591	-0.219499	0.360231790779092	-0.241662	0.0256673876513058	0.0568321002168023	0.447613939769255	0.0625167311514817	-0.204575	0.287670658410362	-0.266838	-0.191071	0.104052384513172
Low	-0.0818325	-0.169782	-0.0654334	0.331783797757343	-0.200934	0.323079500896598	-0.19576	-0.0187772	0.0866218751832189	0.5190152753046	-0.0221142	-0.304912	0.199338381135911	-0.299781	-0.257246	0.113341397319579
Low	0.10109072520923	-0.0274911	0.358505268020894	0.300811181980506	0.00252379829266959	0.434861328358927	0.00519028787374365	0.214216398378061	0.199596771460699	0.540747287323336	0.140659642463246	-0.25003	0.47333722847768	0.1390266960037	-0.0915043	0.1245535277844
Low	-0.166621	-0.17867	-0.184991	0.0212871454781739	-0.11726	0.293304046757341	-0.223865	0.00559731987567557	0.0959386428918136	0.46560607202533	0.0558864184238275	-0.144223	0.225838064318247	-0.201648	-0.233913	0.114443863563875
Low	-0.00569871	-0.160149	-0.0993035	0.148382827284896	0.0377991948862836	0.371067271963987	-0.38536	-0.0109219	0.167519127932707	0.480276503849749	0.0957092016889503	-0.238595	0.403796658597921	-0.286668	-0.224723	0.158272063501549
Low	0.0406173014307712	0.0196234682735259	0.290596313453847	0.2751074960736	-0.148169	0.388362261255585	-0.127551	0.16528159257225	0.170998978478588	0.514018226417757	0.142074559573388	-0.178315	0.43834189314984	0.124223617752957	-0.0855496	0.183621206924918
High	-0.10623	-0.199697	-0.0853504	0.0136326812613002	-0.179089	0.292042372583571	-0.217497	0.0281910236317981	0.0333909128917191	0.455894827979815	0.0455680102858751	-0.322789	0.466079353465958	-0.201392	-0.226515	0.318952231361071
High	-0.169182	-0.140637	-0.236303	-0.0276035	-0.229956	0.210046677070104	-0.390314	-0.10836	0.00754526035420612	0.448106408974895	0.0499062621748239	-0.205422	0.422700891186593	-0.415973	-0.223211	0.161198603588078
High	-0.0111678	-0.000446704	0.1227087240354	0.120556582155394	0.00788027633995051	0.361258567980689	-0.0887028	0.0460620010441859	0.11481421268632	0.484917625001565	0.157718763577211	-0.247564	0.447625221653206	-0.036833	-0.132924	0.204862420772057
High	0.00699941335230173	-0.0964892	0.191067779378367	0.227070547400302	-0.033173	0.414317729520878	-0.165795	0.00850004986612421	0.0962181742567545	0.454277213780377	0.17664035627282	-0.181115	0.394682117885525	-0.242256	-0.166076	0.115479921770037
High	-0.0904063	-0.0112374	0.376453036460734	0.402972193162898	-0.0260444	0.476017423780792	-0.219765	0.226940933360192	0.132369488342439	0.532654170754725	0.0539782076613343	-0.151785	0.413079987101287	0.0448981558644191	-0.0342544	0.152391786611342
High	-0.0823232	-0.0729974	-0.068134	0.107039572349139	-0.123967	0.305363726902265	-0.192472	0.056728489119997	0.0594663080683121	0.445429988328788	0.114103045885876	-0.260738	0.497811458168372	-0.213386	-0.158897	0.165463870577826
High	-0.126072	-0.192794	0.0155847393662567	0.191131813403553	-0.0926025	0.307935697850042	-0.246468	0.0856614286374677	0.092280110870164	0.495474817333398	0.0884473302397403	-0.185365	0.347083960831904	0.0533334626140417	-0.215554	0.154321090439327
High	-0.16848	-0.18616	-0.156973	-0.0532016	-0.28935	0.242119962273318	-0.457045	-0.0657615	0.0600942540733996	0.391426616184519	-0.0213473	-0.267098	0.216723523605851	-0.286178	-0.239874	0.158095720828619
High	-0.188129	-0.172679	-0.052493	0.094363098121501	-0.138656	0.351057781476081	-0.239353	0.0114445135640328	0.0521826929613027	0.46924585894682	0.0653624742545901	-0.221108	0.440086033656533	-0.260992	-0.223541	0.318952231361071
High	-0.0275274	-0.182455	0.00421969477425718	0.0109217399834739	-0.088783	0.314997553995022	-0.133666	-0.0350799	0.0988090837032334	0.455145127749176	0.049352425953088	-0.291788	0.206258680565693	-0.253109	-0.211236	0.136279870580639
High	-0.11053	-0.167121	-0.0396651	0.127795623041744	-0.114875	0.350917196864179	-0.295735	-0.0209525	0.0566625217291695	0.459701314029214	0.144904947875713	-0.258744	0.388380707022635	-0.167292	-0.235135	0.155068297322644
High	-0.146282	-0.217068	-0.0512552	0.0757527114750653	-0.225627	0.284663389901425	-0.0197537	-0.0971379	0.0080957636718264	0.477070208845455	0.00134881621401221	-0.292936	0.118320241470172	-0.111704	-0.229488	0.318952231361071
High	-0.0810353	-0.176346	0.00782050098162334	0.126716693166704	-0.10834	0.321676696738221	-0.286112	-0.00513072	0.0562348076886216	0.439687293839402	0.0474052599181686	-0.199726	0.513790035713559	-0.333119	-0.204996	0.137366455260004
High	-0.133342	-0.172432	-0.0811869	0.0441276574903727	-0.128646	0.319831533831574	-0.176697	-0.0435085	0.0113277900325985	0.45499968634898	0.0770138966854041	-0.265036	0.265053094420344	-0.271671	-0.200913	0.318952231361071
High	-0.0317546	-0.143702	0.0296503886137807	0.0920331245091124	-0.0516151	0.357738023881576	-0.0730861	0.0269744791999068	0.0822010402355703	0.498699064738667	0.10869320473657	-0.225483	0.410379382445762	-0.208647	-0.166726	0.125937653066402
High	-0.104915	-0.162202	0.0144594874264548	0.0798991252912779	-0.182759	0.279276812542909	-0.205819	0.0270209678452075	0.0620273058520236	0.449022213506275	0.138220668694879	-0.256518	0.232308262972108	-0.181947	-0.176103	0.144450658434242
High	-0.144975	-0.173792	-0.113425	-0.0269891	-0.155395	0.351461172043637	-0.165006	-0.0151688	0.108712238116945	0.476223856933715	0.0593530741359658	-0.259971	0.415836854353802	-0.264232	-0.215912	0.116810030658104
High	-0.108556	-0.154375	-0.193937	-0.0028666	-0.144398	0.296827261080133	-0.202347	-0.0677351	0.0567877838614083	0.469172059660381	0.0628043687267201	-0.173602	0.299823379360223	-0.334156	-0.23119	0.155459222790299
High	-0.132726	-0.160305	-0.116801	0.00540007705794704	-0.20239	0.282768655867498	-0.245651	-0.0785327	0.0440215512742387	0.462034976395506	0.0668119016624001	-0.252917	0.206089892774723	-0.311003	-0.249751	0.163778256746765
High	-0.154691	-0.109854	-0.0972218	0.0186460400260296	-0.174507	0.327344070280948	-0.17612	-0.0136691	0.0443393783092965	0.431601951733378	0.0301645363418286	-0.300364	0.276643189400303	-0.250514	-0.20168	0.318952231361071
High	-0.0503075	-0.142808	0.253969362813295	0.258313220648969	-0.172637	0.380849444698336	-0.251316	0.103713643201563	0.11639358499764	0.487887039807144	0.185776392468567	-0.273759	0.46748591839071	-0.0793858	-0.104873	0.13320909121238
High	-0.0674558	-0.202606	-0.0438848	0.00485908537597498	-0.198826	0.319326157328287	-0.241731	-0.0750094	0.0574168591935634	0.471461681137487	0.0936477114999981	-0.251973	0.330092656540895	-0.23437	-0.252171	0.126716805022366
High	-0.128796	-0.0949201	-0.0192418	0.0336608989387031	-0.160113	0.308900971423433	-0.154156	-0.00439274	0.066173761702353	0.486276584654008	0.116879987508228	-0.316333	0.309388020848539	-0.0902974	-0.203309	0.318952231361071
High	-0.0597717	-0.0856522	0.0770797578764319	0.11280749993184	-0.183245	0.334010198254592	-0.163045	0.0681437596908106	0.0423776294648827	0.489054150129157	0.119584060548222	-0.246008	0.329417505377014	-0.133802	-0.187233	0.190807387229293
High	-0.00345482	-0.10804	-0.0622827	0.00555526644360915	-0.0951677	0.387790567402848	-0.132654	0.0853485094612252	0.158969341333751	0.496209293073628	0.136345775192481	-0.285146	0.411167058803624	-0.0636103	-0.117005	0.151823636909448
High	-0.0674576	-0.170479	0.0212672616622564	0.0675043187124015	-0.209586	0.296869765559719	-0.158849	-0.0128047	0.0513883850995312	0.458584838471555	0.0842457167959532	-0.314196	0.230676647659395	-0.182965	-0.196747	0.104990133661609
High	0.00504120605278221	-0.0894217	0.199507168926881	0.357053603876562	-0.109985	0.358629217027687	-0.27805	0.178806335728102	0.0582986377696551	0.48099075601412	0.108247773615123	0.0583552102103405	0.305055800880302	0.0280731661906521	-0.122052	0.143492780433102
High	-0.0774305	-0.00524888	0.164399308405061	0.297197336347461	-0.161253	0.364356133033474	-0.149883	0.0961835473789471	0.023476007057048	0.480992600083258	0.170888283088743	-0.205266	0.388043131440694	-0.119359	-0.140455	0.151748173105652
High	0.0175315317704403	-0.0777551	0.0132217102926727	0.149957738697461	-0.100175	0.409073105705656	-0.219142	0.0701470496497982	0.00322725891722547	0.504275030332141	0.122025038679216	-0.174866	0.355523350380418	-0.207257	-0.162927	0.11722208697286
High	0.271920017157506	0.42418168174204	0.431196543332098	0.457969306146544	0.258842894589635	0.510666631251064	0.0435085634301255	0.328850675031848	0.154310856959712	0.521973964750343	0.207717662220118	0.0818151181716176	0.51384629831055	0.329359257120728	0.190003829735612	0.115503760915265
High	-0.147981	-0.153406	-0.130135	0.118855261180218	-0.223309	0.247227216447129	-0.302201	0.0381778881481071	0.0040447532065448	0.458717018814752	0.0463825616160792	-0.166947	0.0562063343931062	-0.273929	-0.183706	0.206988209281403
High	-0.161731	-0.157166	-0.143695	-0.0395358	-0.155046	0.247419031584235	-0.367017	-0.0611571	0.0195582810161605	0.438032960157639	0.0334577083562542	-0.271381	0.145213762831439	-0.213898	-0.238953	0.127421171649724
High	-0.083444	-0.141408	-0.0202545	0.0739761804814571	-0.133391	0.240137149042741	-0.318169	0.00739548377610386	0.0115686697911062	0.438671090382264	0.0850192209720034	-0.168452	0.427201898945801	-0.234225	-0.166628	0.137021264172911
High	-0.0439622	-0.201587	-0.128785	-0.0854477	-0.226357	0.37865471451851	-0.238727	-0.0717468	0.0469820116558999	0.50620892942836	0.00801816099714328	-0.280962	0.322553468544222	-0.293186	-0.148634	0.161595583811587
High	-0.0123108	-0.160583	-0.0675151	0.11666058165529	-0.096584	0.356935868229229	-0.0908022	0.0918010880170923	0.0880437064884989	0.474619859179491	0.0761506211763731	-0.173461	0.281763085726402	-0.099439	-0.165211	0.318952231361071
High	-0.0713873	-0.108688	-0.151628	0.260271388090474	-0.15353	0.374384154393149	-0.194459	0.135317256307633	0.0583555826848127	0.469019851291898	0.0890076560622379	-0.14625	0.254194413201255	0.0603978834932552	-0.213498	0.147795887393138
High	-0.129547	-0.0852909	-0.0437723	0.0719762741693428	-0.0635771	0.302950309816459	-0.235731	-0.0273496	0.0287833024353103	0.446054107616634	0.0389563864961636	-0.207345	0.231858162196187	-0.161601	-0.171684	0.179332800084167
High	-0.128766	-0.0555104	0.393613128542714	0.351565065992125	-0.134676	0.438503035706504	-0.310168	0.182951767040007	0.0839177821159982	0.51673272429068	0.141992236723255	-0.140485	0.419493923158158	0.102704910075361	-0.0507398	0.318952231361071
High	-0.0736228	-0.107625	-0.0829873	-0.0706438	-0.183652	0.296428828045658	-0.269507	-0.011635	0.0675233917198376	0.497354474693243	0.0331937305714649	-0.209535	0.256613704871829	-0.145261	-0.188374	0.147644534140505
High	-0.0313697	-0.137234	-0.0593008	0.083384938274819	-0.160888	0.307150999285895	-0.342141	0.000495653693459724	0.0390179741073114	0.461117783911183	0.0589814496225599	-0.190001	0.136042959522053	-0.222718	-0.167968	0.15320095067916
High	-0.100335	-0.14322	-0.109318	0.0250107481159427	-0.0644124	0.357116074961914	-0.198666	0.033880107613484	0.113244451571955	0.485917728078484	0.0979711442819677	-0.256125	0.361655973452339	-0.294337	-0.178626	0.136592518319163
High	0.00778692596283899	-0.107526	-0.0137281	0.136373512145272	-0.197116	0.259619255490977	-0.173205	-0.00792995	-0.00384169	0.447315722874091	0.0854973187790012	-0.185105	0.230676647659395	-0.122091	-0.202683	0.151995636680156
High	-0.0928092	-0.0773631	0.132835991493617	0.31048151691194	-0.0999671	0.389909993190725	-0.212755	0.113618985517072	0.0829880747997721	0.507057351195763	0.145743159127673	-0.135484	0.366888394972418	-0.144948	-0.163462	0.144367564443787
High	0.000293220586068783	0.030866129417253	0.342414165281726	0.314444001204914	-0.154331	0.363380383947715	-0.135642	0.188377878183495	0.135654474435162	0.508369505831573	0.157629485817836	-0.188468	0.389674746753407	0.140213357378309	-0.0544377	0.118362326259223
High	0.0209985833080003	0.0293781955408325	0.0693155194917986	0.156566884294744	-0.061542	0.377566170365153	0.00454351565795041	0.0818253890146997	0.108112960870129	0.497902050765319	0.178332505634298	-0.289054	0.408016353372178	0.0778055091582284	-0.19305	0.318952231361071
High	0.0919350021239292	-0.0140515	0.456120873798711	0.480670784450196	-0.0492009	0.481770019601271	-0.17073	0.301882862246043	0.162921001059704	0.535402743442311	0.212714170605793	-0.0460513	0.404246759373842	0.191452073006942	0.0311659393389534	0.128229645210668
High	-0.135507	-0.153148	-0.0868132	-0.00724834	-0.17158	0.292011492246858	-0.26702	-0.0101078	0.033559548986382	0.455275664826643	0.106177521384178	-0.251887	0.211884940264703	-0.278535	-0.166288	0.126166167609511
High	-0.0634506	-0.190397	-0.143638	-0.0222448	-0.131831	0.21499579449564	-0.389498	-0.0913587	0.0411431551428374	0.427087562925738	0.153585309029686	-0.267283	0.212841404413534	-0.324845	-0.175992	0.165214359651056
High	-0.106464	-0.126229	0.164286783211081	0.275620712581799	-0.119279	0.362169048808321	-0.140403	0.0477949129173259	0.0777761232810795	0.453374665925326	0.119173162687661	-0.165532	0.340501236984063	-0.283834	-0.148276	0.163910221443675
High	-0.0548376	-0.0174498	0.139137402356508	0.195787450590671	-0.163227	0.38118040593485	-0.0780333	0.0849695948241349	0.0820217483099665	0.5183891207193	0.0747479385637062	-0.310231	0.372458392074437	-0.125165	-0.185403	0.318952231361071
High	-0.132361	-0.129511	-0.00765171	0.0575047402266535	-0.224552	0.361929373106128	-0.344797	0.0607532731822798	-0.0210563	0.445565991885641	0.0332550106173758	-0.300518	0.211322314294802	-0.1423	-0.165001	0.125105721904503
High	0.0870357062304825	0.0716509996719792	0.497586407780412	0.488356505053593	-0.0767972	0.462895097269692	-0.204807	0.318080599570633	0.17489386885459	0.533237148366515	0.221868686531416	-0.182338	0.47935732635562	0.247357293090487	0.0926920610113602	0.169869495012543
High	-0.0269114	-0.0168899	0.379322428907229	0.377938786968051	-0.0300876	0.413799300648622	-0.167053	0.200681132173092	0.154709167429022	0.514199446031331	0.108594703506962	-0.243337	0.384948688606239	0.0860679876405547	-0.0489526	0.15813886310521
High	-0.0997272	-0.158426	0.00331949322241566	0.230551930175585	-0.0950291	0.39720668638385	-0.0988676	0.0573398283224803	0.0357598465610978	0.457998423074836	0.0795607184220041	-0.142285	0.422419578201643	-0.251507	-0.164523	0.127132432637753
High	0.0524131428024972	-0.120536	-0.0104648	0.153523917928593	-0.152356	0.365315150451238	-0.235071	0.0883934801345539	0.0896999483938546	0.527452385999256	0.050650303477308	-0.275323	0.278612380294957	0.149167614354291	-0.179711	0.100595110363125
High	-0.0378359	-0.154151	-0.138575	0.0417287771105148	-0.135749	0.326269956795675	-0.331965	0.00671228355650507	0.0723505996545332	0.483901012933052	0.147695243457303	-0.192362	0.354566886231587	-0.281898	-0.142821	0.130500599653067
High	-0.129076	-0.127316	0.0488359341874036	0.148302886164301	-0.182761	0.350976384773943	-0.179414	0.041065296673149	0.0473059269728564	0.428258678628641	0.133906765247959	-0.212784	0.435866338882276	-0.21101	-0.209731	0.150020235569023
High	-0.0760539	-0.187093	-0.157254	0.0330212256363627	-0.147407	0.331479396981276	-0.271402	-0.0850347	0.115812125298177	0.450824736306664	0.15048491870396	-0.220006	0.401658679912297	-0.322328	-0.220986	0.149430675351142
High	-0.107733	-0.128607	-0.099191	0.194570572498541	-0.0891857	0.387445155855404	-0.267773	0.031490814877712	0.0750476713610404	0.474652645711491	0.102571554752038	-0.196682	0.456120873798711	-0.141613	-0.180678	0.129230131272236
High	0.019573217867072	-0.100405	0.0953651018982132	0.281437537107966	-0.0683131	0.363900498022624	-0.190241	0.0783380970840619	0.0762586147069871	0.511937044076011	0.161308104327563	-0.153717	0.409985544266832	-0.223514	-0.172024	0.119906241767933
High	-0.08754	-0.127973	-0.0688092	0.0863114482630897	-0.186309	0.27690840661735	-0.28642	0.0275707628061916	0.0126475349393989	0.49836993022723	0.0496387056693904	-0.146981	0.0614950185101752	-0.333477	-0.224483	0.127913808983366
High	0.0209778002247918	-0.0586234	0.132948516687598	0.261157247926836	-0.0322213	0.37370484677857	-0.0731781	0.130755304481177	0.120381428210309	0.493420998360673	0.121700633504119	-0.166374	0.501806102554669	-0.0293573	-0.109076	0.247773442597528
High	0.0628911523815028	-0.00254244	0.388887070395546	0.384284868130368	-0.141619	0.41374275242062	-0.212684	0.237616916275849	0.134632725550101	0.530291865798711	0.0906674175501631	-0.179373	0.398507974480852	0.168618645337265	-0.0511807	0.137640720855987
High	-0.0997846	-0.054017	0.278162279519036	0.239754861304234	-0.121518	0.353485779521443	-0.295374	0.126202419598154	0.0585794211462916	0.491115822809399	0.0910983219579689	-0.167715	0.405484536507624	-0.00229538	-0.101755	0.153546896726249
High	-0.0784902	-0.143994	-0.111625	0.0405403039249415	-0.153334	0.297073403764584	-0.26732	0.0113874616940399	0.0173094891969017	0.482394251455341	0.0589634067570023	-0.204018	0.182009501262961	-0.302336	-0.132447	0.133608811494606
High	-0.1317	-0.118795	-0.0127153	0.0498977387944914	-0.12789	0.347224612189036	-0.227391	0.00764065945548772	0.0321246090394631	0.495863661934577	0.0511097298726782	-0.270283	0.196862826868347	-0.204065	-0.187248	0.115672624283183
High	-0.0207296	-0.147252	-0.0819746	-0.0225711	0.0140808900381422	0.366833173391965	-0.138776	0.0241633607326632	0.148894201309089	0.510086160869597	0.111023750740639	-0.269189	0.40289645704608	-0.230538	-0.156286	0.139757800716457
High	-0.0314215	-0.220936	-0.0781487	-0.0959159	-0.121397	0.362255182645593	0.240834331379429	-0.00890923	0.15525372091624	0.487928673080645	0.106299907511455	-0.32896	0.360924559691468	-0.166905	-0.225082	0.140954984927459
High	-0.0287395	-0.0945505	-0.09469	0.111019489390863	-0.136991	0.339610845503092	-0.151014	0.0539471808479723	-0.00465598	0.448663561360296	0.125034402123275	-0.251972	0.300273480136144	-0.266879	-0.152141	0.129170142825354
High	0.05518005849948	-0.157585	-0.0989096	0.0732467998809008	-0.0941565	0.353122622573278	-0.250881	0.0215660466834145	0.0343744070211283	0.466495343627334	0.0694814311831135	-0.283423	0.258189057587552	-0.129722	-0.180282	0.103194285072133
High	-0.109912	-0.13145	-0.0497924	0.0622441235709279	-0.145686	0.229959048294225	-0.291577	0.0286677457168316	-0.0415054	0.378416734809804	0.0748383011828839	-0.257862	0.135367808358172	-0.242892	-0.213695	0.155567056347877
High	-0.0711632	-0.0685634	0.254757039171156	0.263154537487526	-0.190837	0.387734284928776	-0.169554	0.133287816499351	0.0877620280510403	0.489314967572701	0.136679272749574	-0.140368	0.431027755541128	-0.0397902	-0.104432	0.12976776783751
High	-0.0687629	-0.187178	-0.054856	-0.0193422	-0.144921	0.331913341566291	-0.311045	-0.0192407	0.11825959956043	0.385644131697647	0.0778130757516296	-0.287656	0.362612437601171	-0.197578	-0.227095	0.104410204178948
High	-0.121502	-0.200362	-0.133905	-0.0752973	-0.186436	0.220786308178195	-0.354293	-0.0717389	-0.0113802	0.434826412234825	0.0213997484502332	-0.290238	0.404415547164812	-0.234242	-0.261791	0.247773442597528
High	-0.126341	-0.195143	-0.0913142	-0.0822037	-0.312189	0.187141502236474	-0.375465	-0.0658534	-0.0393088	0.461243546639553	0.0422413668573824	-0.327904	0.0219986754231277	-0.105815	-0.243553	0.107805571819782
High	-0.124098	-0.190078	-0.169125	-0.084792	-0.262837	0.23602057007807	-0.26262	-0.087048	-0.00567208	0.45467836793455	0.019120729584715	-0.255026	0.11696993914241	-0.262878	-0.271615	0.247773442597528
High	-0.0997197	-0.12328	-0.00596383	0.0638573579811386	-0.122926	0.303450643700496	-0.171928	0.052364857468581	0.0982980637840093	0.490607956632882	0.102820026919323	-0.188489	0.248511890905255	-0.0590247	-0.12988	0.121506284756142
High	-0.00101126	-0.1334	0.23967866317781	0.232537122145798	-0.0705913	0.339083297577995	-0.251581	0.146071701213386	0.100705896956598	0.486618786024042	0.0568224500266939	-0.188231	0.281312984950481	0.0335512389051735	-0.11595	0.140852123228572
High	0.035522711937614	0.0352610486748467	0.416061904741762	0.413836599468793	-0.110721	0.485324140400007	-0.231888	0.231615682994908	0.124955072597692	0.523806155027853	0.121910203640268	-0.259091	0.41476786501099	0.152208094632847	0.00744152126287727	0.105840813648097
High	-0.0160332	-0.140536	-0.136155	0.0175980316006765	-0.208618	0.265613222071368	-0.286893	-0.00231302	0.00549785079095036	0.458398193479241	0.0736799995060162	-0.263374	0.151571436291319	-0.324785	-0.214558	0.247773442597528
High	-0.0472261	-0.151696	-0.101948	-0.0458127	-0.236273	0.253177002417425	-0.344126	-0.053967	0.035887742935739	0.435156046270037	0.0366827766528145	-0.334686	0.204964640834921	-0.25085	-0.247343	0.247773442597528
High	-0.10284	-0.20376	-0.131092	-0.00303167	-0.172675	0.30511765647102	-0.400749	-0.0568977	0.0503766912035278	0.496717279432077	0.0845171993736648	-0.242686	0.240522602132662	-0.232548	-0.279471	0.130852649927175
High	-0.107701	-0.203128	-0.185948	-0.110593	-0.160984	0.255677176000512	-0.353207	-0.0748967	0.0135847234850627	0.476885647252988	0.0276528207708859	-0.25692	0.100259947836352	-0.35485	-0.23877	0.175735380473353
High	-0.127682	-0.121412	0.00804555136958377	-0.00346916	-0.165382	0.296059887295133	-0.234764	0.0419434830791915	0.0221819993195322	0.510661333175274	0.0561348649262538	-0.284297	0.122089835468509	-0.150853	-0.181867	0.145649539132829
High	-0.137447	-0.0939388	0.0200294845284743	0.19156867646519	-0.154733	0.315749501648936	-0.273338	0.115770398917648	-0.030352	0.418251900616435	0.0666445238108232	-0.141198	0.324016296065965	0.0931777859321752	-0.169532	0.17535091435138
High	-0.038458	-0.200104	-0.176158	-0.0643667	-0.205672	0.204744346675369	-0.383117	-0.0813886	0.00886312409049423	0.481641260499927	0.021913426208896	-0.302637	0.324297609050915	-0.338275	-0.259642	0.247773442597528
High	-0.0762952	-0.139801	-0.100485	-0.00167802	-0.132419	0.302237952732853	-0.305918	0.00712735360871	-0.00471561	0.471299861545613	0.0705093978338393	-0.239934	0.318783874545886	-0.230104	-0.166794	0.124378804728116
High	-0.111514	-0.0736878	0.202038985791436	0.24927452370022	-0.114144	0.344695905843473	-0.346556	0.126263371105238	-0.0240067	0.480564200206789	0.0633901533875307	-0.296479	0.424895132469207	-0.0127339	-0.114259	0.149411344173887
High	-0.121831	-0.191987	-0.182066	-0.113525	-0.250391	0.240215990363311	-0.340722	-0.0492244	0.00549883521752787	0.453632482740607	0.0408600936882303	-0.279447	0.152246587455201	-0.314324	-0.228426	0.138440926305478
High	-0.103672	-0.185035	-0.0640268	0.215424768313676	0.0385463173836863	0.358725460126858	-0.32381	0.00225096601339052	0.104481570613759	0.446637377922365	0.106789027131934	-0.173848	0.283338438442125	-0.275698	-0.148462	0.247773442597528
High	-0.0740946	-0.201254	-0.221731	-0.0714206	-0.158851	0.0859428478563189	-0.342742	-0.0949456	-0.0303312	0.409673171233822	0.00567651586491161	-0.249563	0.026274632794375	-0.374128	-0.254775	0.247773442597528
High	-0.00306177	-0.101792	0.0400027064599584	0.120486373613183	-0.157669	0.369106112994537	-0.0987362	0.0931845414390152	0.0813370218611702	0.458784390374996	0.147940996857509	-0.23436	0.360868297094478	-0.161853	-0.128468	0.151315995793252
High	-0.125164	-0.0868293	0.00225050387960389	0.0343426256593131	-0.238136	0.272610606547393	-0.332085	0.0217251941696486	0.000741898900772307	0.491664545093836	0.0422085261390881	-0.230354	0.286714194261531	-0.172331	-0.208712	0.132567034076898
High	-0.160288	-0.147792	-0.121133	0.0241694696562676	-0.190654	0.242612230617262	-0.324758	-0.0386195	-0.0115936	0.423030388005141	0.0957276839542469	-0.267584	0.352372644948973	-0.244346	-0.219693	0.176785839959533
High	-0.0165486	-0.103327	0.330767807704776	0.305043707755107	-0.0817706	0.380673341353077	-0.389914	0.1474493555365	0.0945942543202802	0.516187973580393	0.0655843129516913	-0.24418	0.39749524773503	-0.0162418	-0.129469	0.1139643169944
High	-0.232944	-0.179761	-0.209128	-0.117309	-0.221602	0.216386547368346	-0.312465	-0.0479291	-0.0486516	0.477794602677592	0.0309753782517308	-0.235571	0.0621701696740564	-0.214221	-0.249226	0.247773442597528
High	-0.152219	-0.130876	-0.164231	0.0309412828398389	-0.161343	0.222311468688056	-0.282487	-0.0588234	0.0226182629110743	0.429685991658492	0.0608942434386431	-0.268238	0.292734292139471	-0.153314	-0.238502	0.151231877867977
High	-0.0866832	-0.0905347	-0.10538	0.10142052120834	-0.144306	0.304580477090728	-0.203873	0.0666746547128371	0.0256524309097215	0.45601045856484	0.0777332672963929	-0.144802	0.183416066187714	-0.258783	-0.186324	0.247773442597528
High	-0.0672483	-0.109552	-0.0680777	0.0983071092344344	-0.193174	0.32079798158492	-0.129903	-0.00315734	0.0361817095607491	0.410568387121848	0.12747271007034	-0.19801	0.299317015987312	-0.235453	-0.187789	0.128091020575793
High	-0.146926	-0.155009	-0.118039	0.0976014700934847	-0.165231	0.27394321822163	-0.29487	-0.0297519	0.0648919594940426	0.417597245035909	0.0452765323431538	-0.209825	0.35670486491721	-0.325787	-0.221171	0.123964104564093
High	-0.0427776	-0.00564904	0.454883096664928	0.456842652744446	-0.144424	0.446752564828778	-0.262184	0.240446408191832	0.153524330062285	0.535624772425336	0.145217528509478	-0.180602	0.418143620830396	0.166403755274461	0.0156882225922289	0.130131068478933
High	-0.116134	-0.195287	-0.105942	0.0211287142658852	-0.214444	0.219530791558096	-0.307667	0.0282942536642885	0.00916901151560354	0.454335585043831	0.03845212231043	-0.204133	0.183247278396744	-0.14771	-0.237172	0.131111140496029
