# Supplementary material for: Multi-omics analysis of ST3GAL4-mediated lacto/neolacto glycosphingolipid metabolism reveals immune evasion and poor prognosis in TNBC
Source: Front Immunol. 2026 Apr 22;17:1760560. doi: 10.3389/fimmu.2026.1760560 (PMC13143995; doi:10.3389/fimmu.2026.1760560)
Supplement: Supplementary file 1 [file DataSheet1.zip › Supplementary Materials/Figure5KEGG.csv]

	group	Description	pvalue	ratio
hsa04010	C1	MAPK signaling pathway	7.84322760877238e-05	8.82352941176471
hsa00910	C1	Nitrogen metabolism	0.000394985130833422	1.96078431372549
hsa04142	C1	Lysosome	0.000570281410811649	4.90196078431373
hsa04210	C1	Apoptosis	0.0281213679262374	3.43137254901961
hsa04120...34	C1	Ubiquitin mediated proteolysis	0.0332751497336999	3.43137254901961
hsa04520	C1	Adherens junction	0.0496116000877952	2.45098039215686
hsa03030	C2	DNA replication	1.31988822759163e-05	3.25581395348837
hsa00010	C2	Glycolysis / Gluconeogenesis	1.80824802331515e-05	4.18604651162791
hsa04110	C2	Cell cycle	0.000906904001845723	5.11627906976744
hsa00020	C2	Citrate cycle (TCA cycle)	0.0296432699924621	1.3953488372093
hsa00630	C2	Glyoxylate and dicarboxylate metabolism	0.0350481658626149	1.3953488372093
hsa04066	C2	HIF-1 signaling pathway	0.0385354282432566	2.7906976744186
