# Supplementary material for: Multi-omics analysis of ST3GAL4-mediated lacto/neolacto glycosphingolipid metabolism reveals immune evasion and poor prognosis in TNBC
Source: Front Immunol. 2026 Apr 22;17:1760560. doi: 10.3389/fimmu.2026.1760560 (PMC13143995; doi:10.3389/fimmu.2026.1760560)
Supplement: Supplementary file 1 [file DataSheet1.zip › Supplementary Materials/Figure_3Ciberate.xlsx]

## Sheet: Sheet 1
Group	B.cells.naive	Plasma.cells	T.cells.CD8	T.cells.CD4.memory.resting	T.cells.follicular.helper	T.cells.regulatory..Tregs.	NK.cells.activated	Monocytes	Macrophages.M0	Macrophages.M1	Macrophages.M2	Dendritic.cells.resting	Mast.cells.resting	Neutrophils
Low	0.058148635108331	0	0.135921720834199	0.127482699218059	0.0436070325798771	0.100407448558087	0.0652846725730755	0.000748587969842136	0.060963481458718	0.0832322153115253	0.191585881276832	0.0201825614269204	0.0216850298025058	0.00504296699199809
Low	0.0705882247561074	0	0.0817558623162277	0.306700465181558	0	0.126075263073222	0.0218418968776287	0.0180985330145328	0.192859164367855	0.0280613949274804	0.107299097174513	0.0190609952065114	0	0.0108747506140563
Low	0.000195703403885763	0.0167281131271279	0.0845612742947459	0.135393379725219	0	0.0562753002929162	0.0760005235290496	0.0321292928690875	0.249662401104897	0.1568713710013959	0.199081592397836	0.0677814497944511	0.0238609169980817	0.00145868146130716
Low	0.0893117771576669	0.0108012563624079	0.135921720834199	0.102121475318686	0	0.0403994133085602	0.0920707905435363	0.0353759263114011	0.100233206464927	0.166435613802039	0.102621135382956	0	0.0458615052914174	0.00364237985754851
Low	0.0551108703455667	0	0.0679788735717608	0.236783294867385	0.00177285204121345	0.0920828708856655	0.0713268249761088	0.0302419938549817	0.034015558323367	0.105272749659234	0.180441518838536	0.0337786918622776	0.0911939007739031	0
Low	0.0348098645138794	0.0539375306653064	0.154283584737347	0.19141115541448	0.00213422655460135	0.218470862454248	0.0661755640219848	0	0.126091872597099	0.070453548691112	0.0497692469042663	0.00246474201157794	0.0243518834373523	0.00271195468602391
Low	0.0577877224306026	0.0360228818110949	0.106931963075487	0.0969292971834484	0.0374289865211774	0.138276099702049	0.0356775552789638	0.0130324973875471	0.0529637236137218	0.163484289774798	0.0971444855958266	0.0782607039563063	0.050786189861201	0
Low	0.0542467407172142	0	0.0684851845801014	0.184372292108316	0.00539687272413267	0.0436736225051905	0.0989570234979009	0.023476496147462	0	0.0620687113441791	0.379921076343175	0.0143378676741606	0.0649509118605053	0.000113200497661901
Low	0	0.0496373469202807	0.0649386465272548	0.12610406402176	0.00591683019019019	0.0406815722037777	0.0488914840682069	0	0.198561257325253	0.0466975065280372	0.245572789036658	0.0856956526779361	0.0715988877987962	0.0157039627018495
Low	0.0217575879604244	0.0480802653831192	0.0472658719052546	0.0785944184882114	0	0.0954816827004631	0.0535395089882444	0.0291201910067464	0.284659479624443	0.120011616949003	0.0856299003119721	0.0389435298955788	0.0927392393954155	0
Low	0.0108466614669651	0	0.0672621108122008	0.192722201148899	0.0104757223268296	0.073008282883228	0.103495670738882	0.0900904880957167	0.0558859428295814	0.040409637002196	0.26727163723811	0.0131381871645855	0.0604083967078181	0.00560985828528545
Low	0.0345490352689135	0.0120617501488957	0.300851823522286	0.163419513873748	0.00956769129347289	0.087085994164151	0.0554017459082208	0.0591493570104071	0.0548344315594716	0.1870549668249702	0.0906178859585056	0.00382166331837313	0.0415841411485841	0
Low	0.0400531334957544	0.00517542894833927	0.216192507715356	0.0658500832683727	0.0246456369519906	0.160290346885824	0.0420355124183	0.014050225708275	0.0609723680747252	0.112987061128136	0.187652892529069	0.0376765790934715	0.0324182237823857	0
Low	0.0198396363394021	0	0.0759232217434852	0.167135554555394	0	0.104735467406504	0.0761915108688309	0.00850290249467297	0.118898324902358	0.117582166321985	0.14417816523859	0.0261572075092576	0.138515762845996	0.00234007977352386
Low	0.0429478818630239	0	0.135921720834199	0.189224714080968	0.0200857758079083	0.0749878162540785	0.10531526378646959	0.0546980077339275	0.251640275136628	0.0704991562040313	0.0949901136893897	0.0213083516697638	0.0906069907040396	0
Low	0.0359441277933277	0.00149116640087104	0.107282176821801	0.156355408821344	0.0159251022912016	0.0683003658435301	0.0580550871491813	0.0106593781474998	0.100866366762673	0.133716334405545	0.225809303828105	0.0201605433406773	0.0637274283774453	0.00170721001679838
Low	0.0120222542032196	0	0.113455388829923	0.356592250538643	0	0	0.0462253322711248	0.0111729767995663	0.0483903917487604	0.026127710570612	0.285514147820737	0.0517517756655943	0.0487477715518197	0
Low	0.0851144536493534	0	0.00575969735084074	0.431691357374151	0	0	0.10611896242140119	0.0178578338025381	0.0401249268895026	0.0983971733184412	0.18848700296959	0	0	0
Low	0.0285155594289989	0.00643227344109485	0.0625602264592443	0.0651058934515051	0.00866682333153055	0	0.107528830837356	0.0128790423428761	0.0941956318547257	0.0636511828700781	0.514823336115694	0	0	0
Low	0.0380079670021489	0.0410913655287286	0.135921720834199	0.243367550869363	0.0537361408279182	0.106307834714014	0.0689489517114776	0.0361987784454151	0.192591379153786	0.0139077458171034	0.161741808867926	0	0.0141997647883852	0
Low	0.0813852479683742	0.0112412009829786	0.0875494504477283	0.110866922693593	0	0.0265348130172977	0.0666044596945178	0.0266539041824835	0	0.0180111603093633	0.259654871796264	0	0.278703608096516	0.00236140209796377
Low	0.0288554763911023	0.0192002629018835	0.0709371173614074	0.341441808333363	0.00859986180471211	0.112102054222626	0.0324421213765425	0.0113582286950082	0.100725977984873	0.0632030738604417	0.139491258870071	0.0358033051926262	0.0248561368844891	0.0109833161208531
Low	0.0821622280741331	0.0212030549152671	0.350169042270455	0.0992445920500823	0.0330674553548655	0.120646217381848	0.0652370485525105	0.0251086556573633	3.85487729646168e-05	0.0647559732368712	0.11542566021109	0	0.0229415235225492	0
Low	0.0531477406124581	0	0.135921720834199	0.224108252271943	0	0.0131228898366556	0.11001369654119	0.0426999521084751	0.0897402744669975	0.132408263931231	0.0353183189978615	0.00854979171765746	0.261118990519733	0.00997412149015347
Low	0.000689550129232503	0	0.0357013281804966	0.357508378267096	0.00926126649621467	0.161161296459306	0.15353942656396	0.0376640009161805	0.0430897454852434	0.132408263931231	0.113671018979063	0	0.0646926148519462	0.0048218303277505
Low	0.0559891034165978	0.0221177334459629	0.29269910666742	0.102132057730201	0.0125121153302022	0.0785467139745291	0.056917133202046	0.0216407476316685	0.0100514342330389	0.190741045619639	0.072454669488497	0.0249030677172005	0.0592950715429974	0
Low	0.0399820130599009	0	0.0983742869042861	0.10157028814312	0.0101646500690789	0.0760070707132923	0.0581751516292077	0	0.184291496476336	0.0528535055261739	0.26062561786279	0.0683061297845697	0.0433077375001718	0.00634205233107341
Low	0	0.00257532573048038	0.0327190415317288	0.0517383686655799	0.00841456888060989	0.0574763069757455	0.0540001979124277	0.0261402122579477	0.193970030117116	0.100275000918580981	0.102621135382956	0.00371268945741685	0.0845191410473531	0.00253796931703679
Low	0.00397801312911048	0.0172890116662462	0.0731194669158893	0.153324426848117	0.00381934467671681	0.052546454455894	0.0599877078680459	0.0207207624635657	0.262046633249608	0.0779215114710362	0.0368411153234709	0.187657329503283	0.0442848638517602	0
Low	0.0996620639617403	0.00840142135108882	0.185612153450306	0.181449608098889	0.0131183434373992	0.0102414364364887	0.0947585947966589	0.0989862137833607	0.0699942355620911	0.111348869650176	0.221510496696676	0	0.0902911641183084	0.000237552107123275
Low	0.10556016981531	0.00373510846189323	0.0185040690053886	0.105265937601148	0.0260739635894338	0.0349190889248749	0.120303310111579	0	0.201935708567257	0.1706733043039476	0.139753168312672	0	0	0
Low	0	0	0.185612153450306	0.330122331302557	0	0.0551807674486436	0.0722435985517861	0.0252902541050049	0.0588410310364425	0.0547875393466387	0.127061963505312	0.0352647351957936	0.0423304798281171	0.000959873359462198
Low	0.00513610625075789	0	0.0229003875589846	0.22176088237242	0	0.126445273898895	0.120303310111579	0.0263440204395464	0.118104228993292	0.0627492156055609	0.137906572864922	0.0645556302096838	0.108974429577667	0.0106553968491212
Low	0.0433007669409919	0	0.000823527227739654	0.211337147422249	0	0.0224007438828673	0.0953492335213245	0.0106908147696592	0.0362015085873952	0.116108600153336	0.312684443414734	0.011495067626115	0.0934769604866025	0.0141957345121225
Low	0	0.00178901649885686	0.415194404655185	0	0.0284835208176831	0.0591516542935155	0.0359054358174637	0.020689079182759	0.0796213765549884	0.0736731310026035	0.226289636979083	0.0103229393257571	0.00867002651307461	0.0176050623762566
Low	0.048993565374156	0.0132211233462986	0.3898131415584	0	0.00306108713519194	0.0746514346461494	0.0234830613358178	0.0148256654319035	0.0262730201044321	0.112802068313764	0.133155561498004	0.012277318127975	0.0463581705680785	0
Low	0.177398299611077	0	0.276588849378065	0.15191159907502	0.0263609946925684	0.0937334108343385	0.0143295446352301	0.0137536043721569	0.0877271268974841	0.0829643617595593	0.0579737983075247	0	0.0144182116178101	0
Low	0.0659424420559226	0.0116994681980063	0.140407199201816	0.151676961630324	0	0.0406292809944132	0.0181502683376071	0.00688474438785733	0.121131195569536	0.0625218681751672	0.209180406332608	0.0195412250244331	0.0859602895454969	0
Low	0.0200865164466037	0	0.0506636556224056	0.131202800610933	0	0.033353957776199	0.0855493362268406	0.0108252843066412	0.20609361091446	0.0689036016280911	0.212215562559396	0.0172141435691254	0.117848576639009	0
Low	0.064669927066208	0	0.255508063424508	0.149501496535352	0.0158202009414694	0.0599275895662838	0.0964272428014415	0	0.0704169442229705	0.10842478786209438	0.102911606788992	0.00857068094873492	0.0428550663394577	0
Low	0.0842340989527579	0.0340913791934264	0.177350453703061	0.088758107109183	0.0483841843080887	0.137252466079818	0.0964272428014415	0.0214327427466617	0.144883477966633	0.0744884912417676	0.0727972367112357	0.0393894224938839	0.0328803605165211	0
Low	0.070980562315253	0.00177579830586332	0.139132954348127	0.0869292207696636	0.0125478421338349	0.050302118963645	0.10762807010474486	0.0479339531704993	0	0.122229758977708	0.102621135382956	0.00215126537275542	0.109921899608193	0
Low	0	0	0.0566203177825994	0.160008281490635	0	0.0576456317091565	0.0373506297560095	0.0491893660437521	0.28108455573687	0.0541300739320854	0.190558645374149	0.0468359997909634	0.0419938409583643	6.16339787256473e-05
Low	0.00298300694696964	0	0.0223976081148009	0.132718200965613	0	0.0568513282520457	0.0894098221562213	0.0627968750206165	0.186482967903415	0.0671596310276431	0.266319979361116	0.0283798926617625	0.0667184291850695	0.00680603533539704
Low	0.0188500697938159	0	0.127226692594547	0.253888088550684	0.0355154226613038	0.0664824998549877	0.0855004153513166	0.0158977506209094	0	0.0797597997441456	0.192594235278234	0.0833849262485015	0.0409000993015549	0
Low	0.0252377457962769	0	0.13456972655739	0.10683872705063	0	0.0630311668827015	0.0558172780226286	0.0965347538878825	0.0596116307726373	0.0830548183145917	0.179024086127732	0.0380889277969072	0.127702808443738	0.00937635247079981
Low	0	0	0.0698884498278578	0.380418710901677	0	0.100250263844115	0.056852985028538	0.0146233804966914	0.0313439464339207	0.0243907968939527	0.153008949811231	0.125799524722127	0.0434229920398887	0
Low	0.0553856151917733	0.0303071226421372	0.303260861594627	0	0.031000466306117	0.108653185866526	0.0971157045523791	0.0184057824249395	0.0820128487713837	0.0844369030853943	0.134132276308586	0.0235781269199857	0.000367330550511551	0.00291221866319146
Low	0.048843729980054	0.0798729382815528	0.385470690453098	0	0.0864806279499039	0.068725984978799	0.0198887496840981	0.00285707922210489	0.0759176849701346	0.10686740613776518	0.0882952448688912	0.018449142268793	0.00463976968477744	0.00189410220974043
Low	0.0390018491770307	0	0.144361563483002	0.165385765830823	0.0567250878854614	0.158434877926772	0.113265571050613	0.00443157781260146	0.123573407905931	0.0739816195141741	0.0539671511464806	0.00237693722967325	0.0644945910374378	0
Low	0.0605589522832622	0	0.0419748920638406	0.131536369635488	0	0.0635322118063315	0.0737524573962786	0.0126105135724535	0.1164367423105	0.138172805324159	0.102621135382956	0.0215466798113068	0.069447857004597	0.00562335790590321
Low	0.175082274785436	0.0164394018046198	0.0106584733758491	0.131683842184094	0	0.0545765222882028	0.0320573619649118	0.0281629148153181	0.116732009001002	0.108012950147695	0.102621135382956	0.0123091698173938	0.0137116009268788	0
Low	0.0673042430120087	0	0.0305922619061868	0.309722301380531	0	0.164075663655095	0.0861230825061112	0.00478069187266549	0.0725549616845702	0.107618037943457	0.0755265680896374	0.0125782469217926	0.0691239410279451	0
Low	0.0891061563706574	0	0.0786837855494769	0.171765489020308	0.0017313024090618	0.0624553935314227	0.0687521848507237	0.0260408644502259	0.0699486846775305	0.0974264599819031	0.102621135382956	0.00156298776683006	0.0683048994315775	0.00786731028120853
Low	0.0394752598042387	0.0430601962737478	0.116397584318018	0.203983938089765	0.0380569460859712	0.101847825798312	0.0590600306923479	0.0097718506501609	0.0685460687780556	0.0862042870129044	0.0992223986720697	0.0778881452077579	0.0564854686166514	0
Low	0	0	0.109264338399502	0.138445583554813	0.0029350487921272	0.154252802781957	0.300767182310038	0.0416670489158742	0.112600862482952	0.0649812419823468	0.0310351395565343	0.104968062624388	0.0282447283948706	0.0186537650889069
Low	0.0372143215060781	0.00861535239621476	0.144774433205594	0.115464418872495	0.0207714503971409	0.11169122242699	0.059074517410452	0.0191523101549877	0.0376071958179924	0.179788446111588	0.184364084539753	0.0163723180394582	0.0651099291212566	0
Low	0.019549467595064	0	0.0279578951294104	0.29142902117179	0	0.0587863027721778	0.0728913075875213	0.0265199530722034	0.0464808526734152	0.106743563739095	0.123640005141682	0.0416273307852223	0.181760537303894	0.00261376302852485
Low	0.0085898035464512	0.00458297218384659	0.035770764712785	0.126931844533947	0	0.0529044402549446	0.0736672242642399	0.142866835351538	0.0230561374062816	0.10226639236875608	0.102621135382956	0	0.129980900045365	0.00750522052111793
Low	0.0442669493975846	0	0.0919449065798259	0.0972062832456532	0.0786677207162041	0.0428570211671071	0.0805609925959533	0.0760985822169224	0.229575274841845	0.0581459191067622	0.156988714891223	0.00672941385641034	0.0353477304591982	0.00161049092531066
Low	0.0345283725345705	0.00218890234466725	0.0724061187579003	0.315864480161683	0	0.0346327897728654	0.10694505038732207	0.0295069430385843	0.0504114251025054	0.15861	0.092371454146247	0.0495387597178547	0.0904907009469018	0
Low	0.0938375563830253	0	0.106615958421368	0.206819871983333	0	0.0939635040683652	0.0399919518042909	0.00575457349064298	0.0853584810446939	0.0343384146095161	0.277011199181972	0	0.0328910290568458	0
Low	0.0170207987265837	0	0.109264338399502	0.135396791507389	0.0716650907743388	0	0.0848876901113021	0.0124530578982098	0.0440210630419352	0.121397886672645	0.234039769206452	0.043379113413107	0	0.0132556106773748
Low	0.00174615818834646	0.064364151637096	0.151997802757536	0.196670796230482	0.0255007143898172	0.120433359219488	0.1032357679283277	0.0263491136729522	0.0193163850515966	0.10735454683883507	0.16991004820265	0.0357210833148507	0.0501684913417937	0.00356453830596833
Low	0.0786291781410389	0	0	0.21739670126923	0	0.0895885165182255	0.1032357679283277	0.0369153393412347	0	0.145771776432906	0.194966834502018	0.0080730232054565	0.128460113200634	0.0262992154485054
Low	0	0	0.0234834256646339	0.0899356818718541	0	0.143282708525442	0.109246329984454	0.0272567511808559	0.130097394316198	0.0601057952499749	0.221082473601005	0.00533423343191242	0.182482176560761	0
Low	0.0306043561191927	0	0.0530014481853805	0.463125538168292	0	0.0375322453802277	0.0530999498535114	0.016381719494201	0.0503413157814197	0.0580747229284449	0.184414765066355	0.0147742709633158	0.0386496680596593	0
Low	0.0687313373337288	0.000894898320714356	0.199175054198078	0.280977553439083	0.01730154251292	0.0526842440679563	0.0598509430979336	0.00205208588388473	0.04541895972295	0.0813299081995549	0.10791672718175	0.0303169884515342	0.0389735711412376	0
Low	0	0.00825280494959209	0.162903211444629	0.123316575332224	0.0617428495651459	0.12589352452992	0.0865763787386186	0.0232328788706699	0.0152328449458848	0.157091097451847	0.133746680493302	0.0308890263348334	0.0529703916052982	0
Low	0.00285562817377503	0	0.0419076440477659	0.157047117725957	0	0.0801336147995776	0.0362742873480496	0.217633326980264	0.0288871036134259	0.0499013321693714	0.269418741791697	0.00271851601050642	0.0993157194916271	0.00717983647352678
Low	0.0922703549416839	0	0.105809583766335	0.177964136428579	0	0.0833969131883849	0.0161940797723327	0.0215870955523581	0	0.00999207843528058	0.301168235480033	0.0283812016196378	0.155601143596209	0.00763517721916573
Low	0.019759299635495	0.0438059795259051	0.154488422133515	0.0929273805998515	0.0624215636127557	0.169831857554831	0.0582556585372935	0.0149194472819651	0.0867148638595822	0.0823819595646519	0.140757767650732	0.0213753297646445	0.0523604702787781	0
Low	0.0413718999321577	0	0.0907661030095813	0.143678357508677	0.0422151491100424	0.0204833332438838	0.0224917711938476	0.00971406324097632	0.0191414067819908	0.1007011201246	0.331146271742657	0.0103919065614096	0.0664912453414116	0
Low	0.042238534750844	0	0.0241726149721371	0.282545365457593	0	0.0639274022893037	0.00397878977281181	0.0109615847292956	0.304768422034026	0.0918801371883232	0.0884808022027168	0.0450428346309354	0.0359752067275773	0.00237702666568814
Low	0.0220979467353826	0	0.0809244660157433	0.281817368141948	0	0.122525046385232	0.0695597079248652	0.00854344385247839	0.0119660847985768	0.10405911544893	0.180028053619854	0.0714018876572058	0.0470768794197846	0
Low	0.0577631996128178	0.0459459180388556	0.468598428826401	0	0.0852581507646754	0.0596898674045337	0.100198739360958211	0	0.0352436919648176	0.054511176463983	0.0409290306382538	0.0157756591981351	0	0
Low	0.149941495195671	0.0140573513265302	0.122716940938116	0.0239761138991834	0	0.0673449624954815	0.0422545918259663	0.0534264869918527	0	0.0306782106131139	0.102621135382956	0	0.0287174677532513	0.00475905526303826
Low	0	0	0.383409834763195	0	0.0437587094926213	0.0500819847799569	0.0477826506173397	0.0397451970734348	0	0.109872469713355	0.238266570752874	0.0282972970742891	0	0.00247311177224729
Low	0.00490972932269542	0.0548153587272066	0.120318070082974	0.155580537125239	0.00627269719070155	0.0421383355062013	0.0821563617235608	0.00901754834761513	0.0539062464789882	0.071227610708657	0.116484936487665	0.0110595486893293	0.255723154658531	0
Low	0.0609954707607454	0.0130890473265906	0.0505421160103561	0.162354182604284	0.0102363088479401	0.0455270475989879	0.0238913504779659	0.0772711477979731	0.173283034174225	0.094655365143182	0.185924858199165	0.028815008280806	0.0734150627777785	0
Low	0.0364262218617258	0	0.0955388459311319	0.23265247500061	0	0.0358862980234608	0.0530354145649805	0.00793032057722618	0.103987642512437	0.0533987724407768	0.102621135382956	0.098853710559245	0.0570121374746768	0
Low	0.0354536799788173	0.056752431172794	0.067930200751326	0.114582495789297	0.00170957410567613	0.0547465916983933	0.10322229827544249	0.0186224674175186	0.371174199538224	0.052527324485983	0.146592699853349	0.013989743872669	0.0324840129102549	0.00121159567127305
Low	0.0369410885147774	0.0192513495296354	0.178562900818363	0.168626691489339	0.0233783960247738	0.0415734686593387	0.0265507937072595	0.0259908532000663	0.0645389914685785	0.126537997999279	0.169219981127409	0.0556746083198988	0.0300033712856296	4.81773219006789e-05
Low	0.0218233383973338	0	0.0664753296632919	0.388714976128089	0	0.0803089627085309	0.0507779164537615	0.00112011026584972	0.120050245340936	0.1069805623744645	0.131222663656265	0.0248022607535343	0.0343180155303896	0.00204032384626507
Low	0.0245989525746134	0.0192421495899401	0.16395535388428	0.0806580116400935	0.000865454756753217	0.102719559656223	0.0712183081808392	0.153263819791475	0.00968854634252886	0.0848839910822212	0.170022253319797	0.000331140994300529	0.0655790827332605	0.00714021987023521
Low	0.0777110467703183	0.0044032535627495	0.141636451443489	0.138573656726797	0.0249840497879653	0.102684603041779	0.0658866512846027	0.0275411700961959	0.0399415849147725	0.138805546106754	0.0931048795544964	0.0695043608106714	0.0716362076598495	0
Low	0.0161083723134941	0.0301921665376978	0.199030145084641	0.237549340562708	0.0380601678236393	0.0729829719750828	0.03249874989729	0.00223782857919637	0	0.124816130581255	0.159372859918765	0.00421796607813951	0.0275513931244225	0
Low	0.0560231798275346	0.00627782497143645	0.146291269257304	0.263487989362621	0	0.00684493308272949	0.07798897209034	0.0138124341498597	0.0266267058603044	0.0830296440207021	0.148094886079511	0.0538528630861185	0.0963841332352926	0
Low	0.0653574267106917	0.0183447135655707	0.0711037517270298	0.127975996717346	0.019570357615971	0.0400397719968014	0.00334598472514796	0	0.345951227678258	0.141441735808152	0.0683135761021443	0.0553365336639784	0	0.00426030979797449
Low	0.00124591233819461	0.0108387265944953	0.0361084194914769	0.275200587774591	0	0.108557837891038	0.0912771785621535	0.0228440371639882	0.120087894045175	0.0304003213260677	0.0520314443403978	0.00545164370892115	0.223922675748959	0
Low	0.00593365723029119	0	0.184182772328711	0.0644002241990185	0.0188384937525014	0.138778863457823	0.0854128180617102	0.0262036708133945	0.172671539122041	0.0508282856976205	0.181431872026854	0.00803559772437128	0.0478519691395421	0.00735310286188024
Low	0.0230444546500636	0.0315489107753189	0.520041808801411	0.024283368776339	0.0462842932488219	0.125171614066295	0.0570077263033675	0.0143890873525536	0	0.067187067275798	0.0642351798337813	0.0106937098343332	0.013173483412448	0.00293929566946935
Low	0.0823785478114865	0	0.0368604874606002	0.219427061911584	0.0440442896826421	0.0752899454105092	0.0965480107675167	0.00115029919548331	0.154755390558399	0.162405603929739	0.0900016730056692	0	0.0332062813026414	0.00393240896372934
Low	0.024543293528758	0.00793657833934901	0.201485427042343	0.320459533862769	0	0.00894056484752609	0.103701391630998	0.00939226497787562	0.051062352156335	0.0662368829124172	0.171783805874845	0.0298383303114854	0	0
Low	0.0278693621234018	0	0.0954534758204841	0.233628730646736	0	0.138136939122531	0.0775694363395496	0.0184938351691534	0.14191341544385	0.0688845108561769	0.0939647000258983	0	0.0629309458278098	0
Low	0.0705068906395059	0.0195303680082189	0.112689221504825	0.0889821114209509	0.0184535608264838	0	0.126027073369207	0.0131445909532555	0.0313704808559363	0.148941319237751	0.102621135382956	0	0.0952115807463663	0.0129286648711204
Low	0.0504171053603558	0.0030306780996215	0.0666306721747343	0.120272310383392	0.00568635238843156	0.0492319231900815	0.0337987037877109	0	0.442010329826061	0.0461534970149643	0.0990012643848344	0	0.0417162920799634	0.0420508713098495
Low	0.0376154168892016	0	0.0130040464257978	0.154150411424871	0	0.0538871283670099	0.018466451861704	0.00153103648268352	0.448976315025449	0.0919533733266886	0.0357566363638264	0.109426270588787	0.0343392411752044	0.000893672068777148
Low	0.0522341829988306	0.0269521114370465	0.0640420681947339	0.0495856789748164	0	0.129924526742044	0.0774393618418919	0.0122802363851193	0.129690435413997	0.0921664266373304	0.214352580322721	0.0143529954937309	0.128416095127495	0
Low	0.0462149688853204	0	0.0345231334162141	0.251779013780007	0	0.110797068716473	0.0985641415905543	0.0293031047957058	0.0755930795648183	0.0902542548392652	0.0694646820891525	0.00305794502041318	0.190448607302077	0
Low	0.0515394425836056	0	0.131824963404963	0.203404203560158	0.0242709152822683	0.0738551795623911	0.0937466744479265	0.0162643963422827	0.0345342418886062	0.075792968960059	0.132050008037552	0.106316037870258	0.0423826288651544	0.0140183391947745
Low	0	0.0664006014026642	0.241608790387995	0.137693967671735	0.0483253450039185	0.119219499060854	0.0554970609802792	0.00396428967860189	0.0503383876347006	0.10705793644799741	0.111149894633812	0.0450027382619969	0.026356672465064	0.0238633883384049
Low	0.0131196499799941	0	0.0160314468734798	0.117204392190018	0.00738077844314715	0.0664131336606077	0.0720453595734632	0	0.62866334892268	0.100991183904749888	0.0493379018160819	0	0.0119285211663617	0.00796362832666749
Low	0.00824394246281407	0.00519016272240838	0.0654151000541201	0.226937284577362	0	0.100657275090689	0.0661071731014121	0.00832725983214015	0.0617595766937701	0.0977336411026694	0.205600898894027	0.0553834182140268	0.0979971665745047	0.00064710068005544
Low	0.0490572645709169	0	0.102547600066533	0.178906067592139	0.0812486161114298	0.181189931981039	0.040882850842686	0	0.061492336037849	0.120260873805645	0.0862427023232283	0.0751066326055783	0.0115441301152938	0
Low	0.0218736685736356	0	0.173438943203378	0.168875788973743	0.0403491988334043	0.0660229661332845	0.071511763078806	0.0133103439827532	0.10033869812078	0.0693851088775106	0.223351038708196	0.0235660442706268	0.0279764372438821	0
Low	0.119616175999832	0	0.0955782871168324	0.210595185891956	0.0219021066353862	0.0308280350897866	0.10667981558480849	0	0.0393757913532601	0.0792285506903947	0.102621135382956	0.0054324968488822	0.021399329202198	0
Low	0.0348216949114279	0.0115849044698044	0.171713578610772	0.146380340609784	0.0358454868335026	0.0914610612015312	0.0536571633576073	0.00550237470492767	0.139332857631018	0.110603571889514	0.117232241109826	0.0283520324976191	0.0535126921726668	0
Low	0.0174065767610278	0.0783651454523893	0.280136005385521	0.162098735692473	0.0162814067360079	0.0369461775059189	0.0730520481000664	0.00380367228374665	0.0579034611625651	0.043876762981937	0.116627129298569	0.0170058730059303	0.0773777129035182	0
Low	0	0.00484683880380912	0.32807598433526	0	0.0381159608642157	0.0228022271406855	0.10667981558480849	0.0348212280408196	0	0.105772172496932	0.339841589175399	6.11742412183743e-05	0	0
Low	0.0391457028267787	0.0169126971319822	0.0603591645249913	0.1067263450835	0	0.0726682131603716	0.100615753862731651	0.00703027890123565	0.207997437459728	0.039514778832849	0.344976543898351	0.0540946800836851	0.0314264396168408	0.00563106968890481
Low	0.00931959405296816	0.0585301351662612	0.119353033636592	0.179248542141564	0.0067413676861927	0.0665908207488803	0.114890335033414	0.0348170750778729	0.0237659644885605	0.0598207994304883	0.181860515041654	0.0260561218974575	0	0.0354843253623034
Low	0.0341873687216902	0.0282444836006889	0.0423549922685359	0.209610809838275	0.0129367564358063	0.089504921232034	0.0438620307681515	0.0046808965432859	0.169506391843275	0.0625783175241742	0.237985563526531	0.0386914328215069	0.00255894627820446	0.0232970885978411
Low	0	0.00362863840809061	0.115416081883295	0.158416054451818	0	0.169369222858267	0.0785827301083812	0.00704806342571215	0	0.0614312380970946	0.20913381404217	0.129998973950601	0.0669751827745699	0
Low	0.00826146925528575	0	0.0471721715453382	0.158047959764127	0.00844556391194952	0.033483760317382	0.0452161201706131	0.186026296216302	0.0290963041782184	0.10364201758427421	0.191977665931958	0.19818229302197	0.0505600252922139	0.00289965639954222
Low	0.0615571891579076	0	0.281228593618643	0.0704531628015644	0.0164946424016136	0.120334985081065	0.0412334537029639	0.0406492967052759	0.0439497582927959	0.15478219833009	0.0688355379030933	0.0368785841094227	0.0529507851537421	0.0106518127418222
Low	0.0634134365442829	0	0.103338371198968	0.257086369927188	0.00691221685645342	0.10386949039922	0.10858910306648	0.0275780381483143	0.0777022716789376	0.047600139153307	0.0558255811599956	0.00427271629258586	0.143812265574268	0
Low	0.0376744741049183	0	0.175938717862885	0.109211313053253	0	0.0659836301544216	0.0466596925258294	0.039996926798725	0.0392698129568016	0.147357712787917	0.102621135382956	0.0370440091802633	0.0500014149549019	0
Low	0.00683450621364116	0.0864002177238676	0.183089543151869	0.162595163631495	0.0620937775523713	0.0833721704335714	0.0160362653010809	0.00895663050517633	0	0.128478075430495	0.229759434786392	0.00190280747396118	0.0292886847071276	0
High	0.0306184954844917	0.0164967448277173	0.0479592463053203	0.114583422352554	0.0204303868062093	0.2307652129824566	0.0717949885837317	0	0.219011362551609	0.122419594225777	0.141487805956916	0.0239546849230694	0.11019513664648	0.0359631458452551
High	0.0876446417681765	0.0175663621310245	0.0315648799449534	0.252705706892058	0.0204135050423269	0.1914699573220888	0.0899641184041568	0.031051776926748	0.056017097411666	0.0369429139638275	0.215871617556233	0.0371585540282636	0.0316288686084776	0
High	0.0332811759655388	0	0.0396592091532628	0.250969872478688	0	0.1837508361312864	0.012789850972079	0.0181811937649955	0.0465989711513941	0.0899955290865438	0.174375118450812	0.0407673100417115	0.109630932803688	0
High	0.0494450703729108	0	0.0238596731172127	0.294817578625202	0.0536590841117799	0.13447615879446	0.016081355376275	0	0	0.0351922433370965	0.155431575327005	0.0156742228731635	0.0750455918197796	0.0418856424376349
High	0.0303766799057079	0	0.0865014078815054	0.12336640958014	0	0.120154817384266	0.0925362844278154	0.0467507701890985	0.0997283830352413	0.11925857499022	0.137844234503596	0.0293520880798532	0.0995519638649308	0.00981663038825494
High	0.0709618228168555	0	0.0645995678298101	0.334631649676762	0	0.10500453276757943	0.0585116357966632	0.00989260674411796	0	0.123256047295231	0.212401248953138	0.0314694404610309	0.0442306527505968	0
High	0.0351207043239509	0	0.0449024886645515	0.10915869835535	0.00592710824063812	0.0961920211083759	0.0689050500621126	0.0189557252265967	0.14971540651048	0.0841662558419098	0.208970933047971	0.0078686051108113	0.0777284419515558	0
High	0	0	0	0.256825452184284	0.00107410926287538	0.1909769387075208	0.0535102529514404	0.0154537112825451	0.206545492751512	0.03614412577195	0.110115781051048	0.0380082222156375	0.185733389654322	0.00561252416686592
High	0.0379066668720792	0	0.13233504056012	0.139172344481569	0	0.1890110457181418	0.094505182377145	0.0230322220714934	0.0240497012165835	0.162903076542315	0.187305271017114	0.0293328612119471	0.069512015694956	0.0109345722365358
High	0.0547416934733033	0	0.149282912477846	0.00175352219663446	0.0427413573199654	0.0492310222969306	0.0603050022337504	0.00936335218174362	0.246680733984083	0.125167291962386	0.184340853004676	0.00150166191492555	0.057547391952972	0
High	0.0290485246104335	0	0.0662090821414313	0.123449731523724	0.000733058780508898	0.1357858884478987	0.0772271259621376	0.0232108972065992	0.0674289569904301	0.0610163709097516	0.33003811910215	0.0420057436518394	0.121772294918769	0.0220742057543263
High	0	0	0.147636272772231	0.0907841917385356	0.00115661976982623	0.103954549071568	0.0382571358188123	0.0213304504763997	0.156247368177232	0.0513827638091505	0.174077156079525	0.0234260493655077	0.161738534195446	0.0168405793921336
High	0.0539031817410211	8.48331790826689e-06	0.0449024886645515	0.221237593749966	0.0206972696669866	0.1592543877965124	0.0133688210945	0.0779017711857539	0.0150557941466704	0.0614953147938393	0.274867858724246	0.0172057781155415	0.0323481624961263	0.00775309450637634
High	0.0520281382248631	0	0.0449024886645515	0.16073324525944	0.00768992821516128	0.124268461774654	0.0810957695990524	0.000554823943466925	0.0558970872311334	0.125495072546328	0.167561254414787	0.0157799792961704	0.0871581836949493	0
High	0.0677636052685994	0	0.0449024886645515	0.209994060576611	0	0.131153400139137	0.0419109798617209	0.0258710188173304	0.0155166789035878	0.0351922433370965	0.110245809639958	0.0268336027204891	0.0710875358929248	0
High	0.0631810655563109	0.0132811084276199	0.0991247283515354	0.165210088943584	0.00542905478307032	0.0456709100199259	0.0810502674534494	0	0.107337139008403	0.0851890484913709	0.177413723391301	0	0.0431480865349427	0.113964779038487
High	0.136933056872699	0.137999465369956	0.0399307710373143	0.227138073167706	0.00743528101021611	0.0270966600494153	0.0781787412209786	0	0.0335626605000068	0.064575450702619	0.158603905533812	0	0.0361729710610804	0.0114223871741086
High	0.0512300653378442	0	0.032663403684702	0.105339117347904	0.0179109191730414	0.0704450460664492	0.0274778449691475	0.037375924964227	0.0857859278094176	0.12017562183543	0.253972112663542	0.160398554833864	0.0372254613144313	0
High	0.0954362688133406	0.0118736441326986	0.144983313335912	0.190082077300113	0.0216436711028028	0.149965752717835	0.0554090714142482	0.0116629609852111	0.105536179501841	0.0875987445520711	0.044995689857336	0.0619579594102893	0.0188546668763014	0
High	0.0138358968614339	0	0.0863071222631688	0.094914896128982	0.00902958146101058	0.1409889989784554	0.130670846050757	0.0392305402285457	0.0774049544168105	0.0721026804530315	0.202202631868325	0.0621037662812273	0.133238595271903	0
High	0.0367654959402164	0.0300195909457641	0.0449024886645515	0.0446490339148244	0.0485127238533087	0.173112396382362	0.0665151358091602	0.0112859128379019	0.132708349718097	0.0866851245750804	0.274867858724246	0.0431947869920223	0.0248835886222865	0
High	0.00579779376063182	0.00309675908556844	0.0284395392520209	0.0889814924525016	0.0146487188704746	0.1800892294387623	0.00663430132405092	0.0112786788957837	0.350893581331645	0.0388399461467829	0.18542851885525	0.0854895165380394	0.0770058747916771	0.00236505809213155
High	0.0738962733841386	0	0.0449024886645515	0.0523229423852315	0.0165332762379299	0.0189850424955213	0.0224543876251576	0.0246772180977905	0	0.128176498183839	0.329842779774053	0.000500402721818379	0.106222372622567	0
High	0.0584170270022543	0.014987938831157	0.0538020984072206	0.165570271643944	0.0036918837809639	0.122289156736668	0.0357024311872886	0.00439755350002997	0.153683020885516	0.0351922433370965	0.274867858724246	0.0491863517027921	0.056582534593331	0.00561928340159679
High	0.0442167887966967	0.0530364647550429	0.0448733588082609	0.231514083581415	0	0.1468841793285527	0.0295616184076544	0.0384291543277931	0.0784109168823336	0.120596510306878	0.23908921239855	0	0.0597871827219407	0.0136005296848819
High	0.121648100637353	0	0.0449024886645515	0.0735257270911195	0.0261487252998683	0.109740616988452	0.0590897746682501	0.0209093467239933	0.0563276987349177	0.0754802454825745	0.291503069968637	0.00466523586545347	0.043182449492398	0
High	0.0206212532549316	0.0240650363672747	0.0899379461484445	0.119633686508403	0.00760493214643614	0.0908600466387249	0.039258105874965	0.00986008067742658	0.219264730928487	0.0351922433370965	0.149590273766954	0.0472845200347978	0.0473806124710659	0
High	0.0969293567444611	0.0130272586926176	0.0810389795807956	0.14374118842494	0.0021356465997715	0.124308750127127	0.041578842250179	0.0119191052620544	0.101392375442819	0.134417857690201	0.274867858724246	0.0491297631535941	0.0441292983665229	0.00680591509825269
High	0.135692919702746	0.00441865664062524	0.063657900916466	0.0423415756040748	0.00269721840914896	0.1029017931886901	0.0832043722482841	0.00718819588433913	0.0161545782499208	0.0526964650150466	0.197399073542181	0.00976032351443905	0.363006881244027	0
High	0.0184166568067852	0.125780093959008	0.340361933971602	0	0.109879885166253	0.0591053457109842	0.0224547180250322	0.022774109883649	0.0199197338557511	0.0823599473539587	0.115022187140804	0.00135170535949528	0	0
High	0.0218415598231437	0.0604039022062526	0.0449024886645515	0.0288067708921639	0.0244639423435969	0.110135913281955	0.0510601765192015	0.0123265691351617	0.128471666923859	0.0662295245730365	0.0863813640461317	0.0326499830398345	0.0308364801453938	0
High	0.0330396985158666	0.0360919737514382	0.0804030308890337	0.252466207784385	0.00949718519651324	0.0423200873054518	0.0762426588109158	0.00721534474183832	0.107630968521404	0.0890066883615557	0.180146051300806	0.0110137530125826	0.0698999833311514	0.00502636847705751
High	0.103280684653743	0.000932800821221627	0.116028455605192	0.224527858265898	0	0.108215540919142	0.0396477283371121	0.00917399097231005	0.00494863132409973	0.187170748452408	0.086148493988296	0.0331319669496121	0.0748538190367115	0.0119392806742547
High	0.061650608663361	0.0031396504028441	0.172168820735888	0.145242434692662	0.0027403476405039	0.1787070955411031	0.0427077814302564	0	0.156997068584439	0.0747239890557853		0.0281550215244027	0.00796947604349273	0.00757516291654447
High	0.0426615800401204	0	0.0785556653993357	0.230381500038803	0	0.0850188033989078	0.0463612378144835	0.00304400715828048	0.117543610391231	0.0747914032767529		0.0309657081245902	0.0622319514750966	0.00693672545770077
High	0.263895445556733	0	0.0303971294414065	0.0214984379998846	0.0516879431613843	0.0907787027856942	0.057787152713303	0	0.0487498117554782	0		0	0.0459054565491584	0.0152605865575752
High	0.0559637258711497	0.0651587120940137	0.0638301628115154	0.0789102103651083	0.00577458406317197	0.106914223381287	0.0388404984791598	0.00080712560871528	0.21633292530321	0.102622458460023		0.0484211741349602	0.0439580927938558	0.00345761139167514
High	0.0257192029345236	0	0.0497311237686217	0.069656544105694	0.0529602376178407	0.0275520741182262	0.0308613207600991	0.00375487306217558	0.0656944387345646	0.0742267769417807		0.387613292866904	0.0397890614669666	0.0391532728291694
High	0.0247609847363526	0.00840968352387009	0.121056776760479	0.410882153813541	0	0.1238690301344308	0.0245386294104294	0.0140296218330948	0	0.123610527110511	0.185654452203721	0	0.0391194523328526	0.0153941963957802
High	0.082087872800063	0	0.0739754258861251	0.228576057390675	0.0274174192204129	0.105434631461087	0.0485894910483932	0.00290080058500204	0.0575975761767622	0.0815791976878684	0.243950466493829	0.0478910612497822	0	0
High	0.0168737781378975	0.0438530054569794	0.154543505138325	0.112618069685358	0.030490179621671	0.0602154018868526	0.0331759692504352	0.0220449621276721	0.121191502735721	0.0688263265879846	0.243870851543562	0.0203301798991811	0.0477778197537248	0
High	0	0	0.0136388329963137	0.11473452947086	0.0214713106595644	0.1412907212219406	0.0239962279186471	0	0.551415909232597	0.039683043302478	0.143912372125174	0.00183043552949052	0.0451920713300217	0
High	0.0337313422528652	0.00186430293246933	0.0449024886645515	0.266422308921995	0	0.109512454426128	0.074169862356748	0.011164235532615	0.0370032656133839	0.066936169689811	0.274867858724246	0.00123741685409671	0.0461996859107566	0
High	0.042477643591807	0.00305279755581735	0.00914012561512541	0.298585698303999	0	0.046407754733859	0.133585265284576	0.0412593175815537	0.00208401506165037	0.0741503827965191	0.274867858724246	0	0.166804982360342	0.00439357794479581
High	0.0318807454813345	0	0.2381663565272	0.0644423549887985	0.0369537714509487	0.142153058938084	0.102685427445195	0.0119861297558032	0.0500319283657019	0.0893069448714786	0.274867858724246	0.0156940233299943	0.0953467558871514	0
High	0.0651760904684353	0.0221666532700564	0.0449024886645515	0	0.0784430977713105	0.131263292470583	0.0241471360772966	0.0161072753284036	0.186127469211393	0.0571536089391444	0.0478851190388403	0.0486542278564626	0	0
High	0.00339397283400667	0	0.0251503699281235	0.124551461595273	0.00676438806718966	0.0322127662021076	0.0350977477920713	0	0.488709330095386	0.0642266081981921	0.143927831550571	0	0.0476285577368407	0.0267965695892339
High	0.00665491731608665	0.0203312067102733	0.157085957026258	0.0742982136172548	0	0.1410085202835142	0.001317794468699	0.0236719001917645	0.0996762159118181	0.11228099586235	0.209614148198148	0.0146989057321052	0.22939648193161	0.00277341806469624
High	0	0.0264600072648143	0.0530776421507695	0.274461096931915	0.0134258252512169	0.0495989215746233	0.071169239900798	0.0658252886788222	0.122635249361488	0.0583794075325532	0.209219170211178	0	0.217409739424017	0.0121928677910858
High	0.0968316532007182	0	0.0643712469512794	0.139397132403133	0.0495416155105326	0.0963742912880939	0.0501550656599499	0	0.189194582635966	0.0480816253705145	0.235179340039628	0.0136190432230204	0.057262947694424	0
High	0	0.10233292863835	0.285423351782715	0	0.063686556044331	0.160763558345002	0.0672933158137855	0.0214320473416864	0.0668470112117859	0.0707358168225197	0.274867858724246	0.0112709671965715	0.0150190665883726	0.000186792252822714
High	0.141192394174532	0.0479076998416419	0.0179402164269771	0.0895131887613053	0	0.00015490679828301	0.006418561232141	0.0344706792534113	0.0269494969648073	0.0689949272974525	0.274867858724246	0	0.107418433062618	0.0165235480103431
High	0.0282502007119994	0	0.106378037649934	0.229940420507092	0.00845334288979432	0.110260950850739	0.0352785979915699	0.0179204769726838	0.0373880144656308	0.0622454173788693	0.274867858724246	0.150717015970953	0.0471242629424038	0.00228948210892749
High	0.0287303646528645	0.00509153490795985	0.0331764967211556	0.197933170844749	0.00573400134381258	0.1769906458915652	0.0309966551532951	0.00590362723778546	0.354093681146596	0.105256320483157	0.274867858724246	0.0249664100046558	0.0185922331988977	0.0159832498724745
High	0.0373636672256555	0.0475544008656111	0.0643712469512794	0	0.0578475818296074	0.0544674799269337	0.0345766986653079	0	0.0320143569329969	0.123484994044479	0.0952709039702211	0.0747496267130288	0.0121000657757053	0
High	0.0638746973495219	0.0120571097222485	0.0385733347927824	0.159021730937787	0.0617455517858727	0.0468639095556148	0.065487877707652	0	0.0780613391186664	0.154962920778542	0.242848484155592	0.00560399048620557	0.0639366103782165	0.00696244323129793
High	0.0330226939663779	0.0606003864490622	0.0643712469512794	0.0986636747957434	0.0138683806726701	0.0256142878176683	0.0986798760522976	0.0222844979466919	0.0986959364391718	0.0792956416903315	0.274867858724246	0	0.135843913751289	0
High	0.043195836689584	0.058255274160819	0.134142481791836	0.151707382658404	0.0467378476148457	0.0908629191217642	0.0482777614471133	0.0206734168010638	0.172156912510213	0.0724348396882009	0.274867858724246	0.0315249494200182	0.0879178309843356	0
High	0.0788727743469113	0.00518247882756304	0.0796938821229277	0.192228139416877	0.0330060412614262	0.0610651838289011	0.0450347543761569	0.00591002012768666	0.166528615327823	0.102064794993079	0.126422318863786	0.011961606392032	0.0920293901148299	0
High	0.0263293347618405	0	0.173332335577779	0.113711564081596	0.0793166120430428	0.0344798150317978	0.0717211190197096	0.0142869578905371	0	0.0622454173788693	0.218828012295846	0.0114182027336839	0.0825380013242688	0
High	0.0749574086717396	0.0108154866723549	0.00324224923750324	0.12163694076583	0.0436742959536938	0.0904653181000099	0.0772499870942961	0	0.167130059806078	0.11729750339312	0.209682108299581	0	0.0406232447562415	0
High	0.101569439123037	0.00561363735731032	0.0950629834750521	0.260572053516477	0.0502654617169675	0.1604979976357749	0.0419914444710387	0.0424868530408807	0.0696388187312026	0.0914981397122034	0.209219170211178	0.0318259978922759	0.0176169112427645	0.017032434907645
High	0	0	0.0175482226777408	0.127330559662736	0.00828913563636371	0.1878366528839925	0.0518625238363336	0	0.235491052897815	0.0256054646452723	0.235179340039628	0.145937864710282	0.0335749156657652	0.260049220249356
High	0.0196962754807186	0.177976684900699	0.0643712469512794	0	0.100531273001682	0.138175240866059	0.077566381629953	0.0160315250592488	0.130954781459977	0.0387757011215374	0.274867858724246	0.0137242442784966	0.0160881878852412	0
High	0.0289518943905722	0.0328000362263436	0.0643712469512794	0.051520277000327	0	0.103263332435224	0.0799847146217633	0.0148893951285687	0.0696696579162448	0.0965494595282263	0.274867858724246	0.0197039574801127	0.0510302632657141	0.0112449063556367
High	0.0405869166842526	0.00406631034980496	0.154983077441174	0.202710620834017	0.0201694417201382	0.0750516391562907	0.0550781213933158	0.0120835647228364	0.25672008070398	0.0305171421586441	0.074589207951264	0.0129784513064599	0.0597744526974645	0.000690972880357777
High	0.0392758244742902	0.0296061278432737	0	0.27908571688948	0	0.149887288954879	0.0300053633019861	0	0.231870008789159	0.0330545167240501	0.151753809808489	0.0352955000991845	0	0.00439837487069234
High	0.0195420409131678	0.00600171788143011	0	0.246307731794236	0.0225418794220487	0.0384048790218004	0.0995906283106288	0.0347239691417061	0.0782643375786822	0.0804118644753778	0.258854845439954	0	0.0488115645748355	0
High	0.0412922455672347	0.00563038551924425	0.137950772762333	0.365681384433448	0.0426482664052975	0.0998280301443462	0.0749312176327339	0.0110756577892968	0.0166412930701112	0.0543960256312476	0.274867858724246	0.0164192539771279	0.0301985762055149	0
High	0	0.0145449050829798	0.0916968572715316	0.285759912877494	0.00320030437377072	0.124801278893042	0.0248705646469771	0	0.0623611991568001	0.0622454173788693	0.212118746724891	0.00619172018811114	0.0324979835353157	0
High	0.0232899033643261	0.0494073436019906	0.0643712469512794	0	0.0487032562896514	0.0688726822153696	0.00749348889272488	0.0120544831211174	0.0479103623437323	0.0726608259649802	0.136726065813039	0.00293637149840565	0.0208166658637884	0
High	0.0748965826447403	0	0.108995249371257	0.196295314696874	0	0.10664459592751765	0.0653286527161186	0.0122771310162186	0.0818762544918927	0.131639423927651	0.153271510403655	0.0152230539604234	0.0559842724482308	0.0192576455144791
High	0.0490934101112606	0	0.0531940584484708	0.220871129595761	0	0.104311559360274	0.0651201581487085	0.0497873364343081	0.0767725216543674	0.0631264302598668	0.125357256949806	0.00126630838388103	0.177452019264198	0.00165367654502359
High	0.0175382912661557	0	0.0497456045131377	0.444470010876445	0	0.0871318181499166	0.0430552594283725	0.0432957321795646	0	0.0524207576489516	0.137272015127727	0.0421940793579896	0.0738005721181321	0.00907585933360843
High	0.0865384998983304	0	0.217028739727753	0.284429987710636	0	0.0697739063042844	0.0591121261346711	0.00825623573915909	0.0348437932934217	0.0454882211922988	0.0808633649435336	0.0328975518467942	0.0569205533789438	0.00648919541059603
High	0.0693510413636809	0	0.0303488364353897	0.203654984550921	0	0.1841438852558466	0.027148439228999	0.035997628746308	0.0912295491123776	0.0904384681414858	0.232352374362697	0.00634001857142683	0.0120170808285885	0.0169776934022786
High	0.01529675770004	0.00105825203025831	0.0793669714363387	0.273860359911184	0.0302548872312794	0.102531815331181	0.037814697085848	0.0124147086768331	0.0364213861192876	0.120758717885594	0.205263687552672	0.00957061682999037	0.0743990338963745	0.000988108313119583
High	0	0	0.0165293762435702	0.113509023271166	0	0.1136372576866917	0.0520923408487722	0	0.428519476777804	0.0285389989531273	0.271654644032754	0.00295687398987149	0.0416511444397358	0
High	0.0344455697084754	0	0.0628834954809523	0.104553939674735	0	0.116722906581737	0.0856555727323998	0.00736143647573508	0.156775174252201	0.126571292072118	0.172560546688916	0.084348094180969	0	0.00615224574441954
High	0.0562291088120595	0.000271327236487591	0.104176512650723	0.216350164054789	0.0479464107866349	0.068759252191788	0.0219393344704247	0.0374856062885451	0.00475595190204448	0.0897374202091963	0.138486217584521	0.161062585635589	0.0310497660964069	0
High	0.0223968602664615	0.00163490983704489	0.0651678105960842	0.18807961264906	0	0.1973480506110087	0.0840609357614219	0.0334947909704645	0.133641237286258	0.0588436556565261	0.191455669031116	0.0237879918410372	0.0910968523374171	0.00899162315609944
High	0.0509273010094612	0.0162366327536661	0.0643712469512794	0.196747747626944	0.0339431614887779	0.095969361153335	0.0509361190408328	0.0270833743307368	0.00874013867667809	0.114679857580394	0.171377986142874	0.0189655994243461	0.0407794809337965	0
High	0.049425089059245	0.0151256615705314	0.0666210457402317	0.271069770118668	0	0.1435582328534827	0.0666350032400069	0	0.119841015565182	0.0612345976217754	0.149018798590631	0.124540118002069	0.0329306676381762	0
High	0	0	0.0373299237369667	0.179298494587329	0.0275298532665248	0.103331965094438	0.046355707434689	0.0065317387403251	0.2378632562944	0.0550457874624556	0.130062621244941	0.155525521375055	0.0200052725180254	0
High	0.0159179778967709	0.0106887646494371	0.0643712469512794	0.0220560378929215	0.0473744755585856	0.1944298017343254	0.0564414031233404	0.0366977456971065	0.0648737315430051	0.0827541124967785	0.12933284485505	0.110197999350036	0.0418232992397667	0
High	0.0747491798373534	0.00481262289556352	0.0643712469512794	0.00882405262076212	0.092823790673266	0.0260353665349566	0.0381537698061878	0.00293097604638633	0.0717528812101572	0.0961185975187654	0.233374222149338	0.0039730858869371	0.0585860925335698	0
High	0.0335284908732524	0	0.00767265335620845	0.197468016207606	0.0153374008601941	0.0906130139815305	0.0434467029473615	0.0264961971576069	0.263933886948685	0.056974717808466	0.242347087794068	0.0133207926855151	0.00886103937950647	0
High	0.0337260172311383	0.07519075802471	0.0988458881381012	0.143568833472657	0.0629957698365222	0.1620932977703	0.0475472191230807	0.00683691593164956	0.122735661402687	0.0759938868619732	0.0529187672229597	0.0616119905272698	0.0506372581386521	0
High	0.0127447851445338	0.0374956329903725	0.149470286365492	0.241720866451363	0.0193746742228479	0.112175290751987	0.0613660871078346	0.0209187896876197	0	0.0507297194951093	0.137572227732316	0.110119739690432	0.0430133588903536	0.000114995977152438
High	0.056229465341494	0.018144430491305	0.0957110859721928	0.129143103505205	0.00393451708183458	0.113341425967561	0.0510313309763282	0	0.316496239323122	0.0738593123576953	0.0955879217874805	0.0108343577296304	0.0356868094661519	0
High	0.0743169675310733	0	0.151984054405371	0.129473220769752	0.00124270184043197	0.1691945396107123	0.0649680371587712	0.0532519966056542	0.0836348593769168	0.161033243069878	0.116672449962148	0.0402454911885621	0.0539824384807297	0
High	0.0931029239392421	0.0336571546642324	0.0596027328651419	0.242214924369003	0.00133232555513555	0.113535197840421	0.0341227380853292	0.0165434444728474	0.0447933438032287	0.0861312855408592	0.141848658980044	0.0789256522507843	0.0414490033919716	0
High	0.0020477539137864	0	0.0339601186587448	0.214430472535015	0	0.0523123332368519	0.030920955173703	0.0086264707402697	0.118422950040886	0.0378109076817892	0.221809864778677	0.000924533180819558	0.143329882309417	0.0351927221025794
High	0.0458185503518507	0	0.0643712469512794	0.0255599786191864	0.0518963215051172	0.0864206157247878	0.0815412557775478	0.0140848998546767	0.0757282986147128	0.0771287119507621	0.255792785911589	0.0109854231867976	0.082131470676436	0
High	0.0795586775917878	0	0.0230526038715484	0.27518806819857	0.0285519625451066	0.0728011741794283	0.0646369579687922	0	0.302274144450755	0.119777435211591	0.274867858724246	0.000338189053507159	0.0244440707652214	0.00937671616369145
High	0.0374325422931663	0.00254550827785868	0.0540523179862915	0.243441514241189	0.000696753482406731	0.0921299067817218	0.0861108815084477	0.0189470374374028	0.226708087227679	0.0202929220483421	0.131246921163385	0.00904476570313472	0	0.0157609936469178
High	0	0.109060995176945	0.110566601834556	0.012164695557888	0.0163928413894724	0.0696925127002992	0.0212774253755247	0.0199362117553895	0.239382851142022	0.100846865582758	0.162368121177205	0.054884614687567	0.0300628787003441	0.0223157617951582
High	0.132363031296704	0	0.0507987301300587	0.0340300573154214	0.0224137650170011	0.1530885950818483	0.0831587508498584	0	0.185566884219813	0.0295778298542768	0.214014255038857	0.0304491563445574	0.0337332590071256	0.00196348315083517
High	0.0385851786857311	0	0.0650035523337951	0.219692818622031	0.0301006927240354	0.140809015530147	0.0288650358096052	0.0176762870235373	0.16900288232368	0.073376907337158	0.176806533611842	0.0136678127914989	0.0225163160192406	0
High	0.0568223408471571	0	0.0229995055683885	0.234430543732779	0	0.1701771508456662	0.0653926103531477	0.000356721755771601	0.226655458893034	0.0841565618074093	0.16391675156476	0.0239041463235265	0.0492759584228452	0.0019122498855147
High	0.0308469142573716	0	0.0681810492330828	0.251196416801293	0	0.020198683086055	0.0785673356827206	0.0480193531574489	0.0106167037874666	0.0362795408447492	0.22093989505002	0.00122733184029308	0.219157780333157	0.0147689959263419
High	0.129795262465792	0.0843735168575886	0.0743397431430172	0.212828679577956	0.0189940103700334	0.0713392734420258	0.0637612605186	0.0209823318741065	0.06773616813524	0.109327777445772	0.274867858724246	0.00504159102696277	0.0356552543900155	0.00742570588327663
High	0.0945156516412197	0	0.170353155349638	0	0	0.0428435174515857	0.11436422825181	0.0444633045501245	0.057110780652828	0.142134410989416	0.0731730262575821	0.0060128843301596	0.180599431402662	0
High	0	0.0639393244495842	0.0643712469512794	0.0361764454881636	0.0324227264948723	0.18130492121216	0.107464049161195	0.00746689595881241	0.0748518895170962	0.0457684690068906	0.109571944032763	0.00373044903145705	0.0147588412039744	0
High	0.0410879867916627	0	0.106170899142265	0.246862050480803	0	0.1591877353280925	0.0310713618246374	0.0360277153999279	0.0877700135284196	0.0818504591495485	0.211628934351717	0.0123780135455078	0.0447007886861347	0.00428864926517162
High	0.00972359504360403	0.00874569754578432	0.0604427684613875	0.318458776163304	0.0038436709839032	0.105021050025215	0.0322212305848627	0.0175963296031834	0.0548384909281356	0.0630558600682651	0.240169942470397	0.065095730817468	0.0207868573044911	0
High	0.0199416586299043	0	0.0175865337062818	0.134236746032758	0.0102583669541821	0.0750273009027779	0.0969203019569124	0.0168110413874202	0.324648275511766	0.0687099526933053	0.0591182925827163	0.13766737111334	0	0.0195641297456871
High	0.00885884878631398	0	0.237291587975694	0.018410169221536	0	0.149869254750133	0.008092942912454	0.000283152463544305	0.0315056534781842	0.0809398926514435	0.142615133058602	0.118147366796625	0.0473788546506752	0.0490958111029929
High	0.0629613462781571	0	0.237127913338793	0.0952654005512381	0.0103222623276003	0.0441265921137075	0.001382981217842	0.0257104622229375	0.0639099620478614	0.130181343089835	0.0993410451926824	0.0102136625996172	0.104861570645967	0.00221711535502547
High	0.0291165528923171	0.0101810907795877	0.202454984443591	0.0860095147854615	0	0.114378222834569	0.0487566553883091	0.0129585254611557	0.108283359424491	0.0593306057568059	0.229479888524231	0.0324815316785297	0.0665690680309509	0
High	0.0450088637284663	0	0.0702744979490973	0.114990500334251	0.00140812478319411	0.0925725077677239	0.0722944812012953	0.00576748446987101	0.309967990391924	0.0187196722880913	0.233628800570961	0	0.0167913737893697	0.0185757027257551
High	0.0266689016302864	0.226044338294365	0.0643712469512794	0	0.0590805300957608	0.0540446866075341	0.0423500124436247	0	0.0289033825341816	0.0785291177870769	0.274867858724246	0	0.0238764263990048	0
High	0.125812652554584	0.0183338558847961	0.137153326167393	0.0643700940143552	0.00775185667582842	0.1548698595889206	0.0360376860999108	0.0140991081159433	0.0366185693817809	0.100801650929941	0.263512944828373	0	0.0419749479046924	0.0236314154315638
High	0.0118085191971155	0	0.0236800634328419	0.187014032918948	0.000754028969357213	0.0971148752453777	0.0916431695858904	0.0615948159434682	0.00937746813982297	0.0382013009728947	0.172634945519239	0.0103753109552289	0.241623123423202	0.0133639657371524
High	0.0318077625413215	0.0119190443180713	0.136177984752295	0.246313188480907	0	0.1932994547203588	0.0360431558684068	0.00682917462560769	0.0847721451673887	0.127191837484619	0.0865132916271094	0.0820540018153121	0.0570789585986026	0
High	0.0651268334059158	0.0050304558266485	0.104275221460849	0.238123713956509	0.0581821173214509	0.100499345416762	0.0612218597646361	0.0184300910464382	0.0478172755493018	0.0763905421483722	0.0997607320043738	0.0568490841908508	0.063157240664169	0
High	0.0444010870005335	0	0.0605074940473342	0.179596451956982	0	0.106628628015006	0.0753120447565504	0.0105806734055267	0.0967741650889085	0.0879809412703773	0.298325889068842	0	0.0398926253899385	0
High	0.014278640131467	0.115431659832637	0.0643712469512794	0	0.02265818742397	0.0875617238384941	0.0752779815728378	0.029452518493223	0.14495931517137	0.083813207033533	0.0929769120235069	0.0381454380955359	0	0
High	0.0103658155345543	0.0379647106552502	0.152405082261809	0.0708929791332261	0.0391582893115873	0.111534148058719	0.0762524104043598	0.0167408082843341	0.0763643547819741	0.0917352333581307	0.187883075536991	0.0663835765567976	0.062319516122267	0
High	0.0533097378617274	0.0101614747588445	0.0660832380372204	0.265835004167874	0	0.1818749937728846	0.0792160177987073	0.0155365780532898	0.0752668837452525	0.0622454173788693	0.0582663175714698	0.0645387377965189	0.0725562880357135	0.0187349059883076
High	0.0964258423667303	0	0.104616711969432	0.0827984744894358	0.0297958926984818	0.08191473606189	0.0843299144406002	0.0195488882765734	0.103802535049109	0.0976519312273128	0.155582526560734	0.0383689507001783	0.0773743217363891	0.0277892744231329
High	0.0623680538126365	0.0308588348665185	0.0643712469512794	0.135295091495375	0.00506717642937339	0.0727038865687731	0.0313678935250855	0.0246737062987717	0.188128129443659	0.0622454173788693	0.0702905903721982	0.0345007030118714	0.0498612218267739	0
High	0	0.155747535090934	0.378968049333584	0	0.0220965319508174	0.0886215968357122	0.0458632556109119	0.011534731291665	0.0175678229962753	0.0762301925977692	0.114804924135866	0.0163403884142705	0.0205191556751619	0.0012882940898496
