# Supplementary material for: Multi-omics analysis of ST3GAL4-mediated lacto/neolacto glycosphingolipid metabolism reveals immune evasion and poor prognosis in TNBC
Source: Front Immunol. 2026 Apr 22;17:1760560. doi: 10.3389/fimmu.2026.1760560 (PMC13143995; doi:10.3389/fimmu.2026.1760560)
Supplement: Supplementary file 1 [file DataSheet1.zip › Supplementary Materials/TNBC生存曲线.xlsx]

## Sheet: Sheet 1
status	time	Group
0	1027	High
0	2654	High
1	2222	High
0	533	High
1	239	High
0	532	High
0	709	High
1	313	High
0	10	High
0	1034	High
0	3506	High
1	2854	High
0	10	High
0	1026	High
0	385	High
0	722	High
0	644	High
0	304	High
1	439	High
1	2965	High
0	3286	High
0	79	High
0	2770	High
0	431	High
0	819	High
0	760	High
0	1434	High
1	1556	High
0	789	High
1	524	High
1	1152	High
0	584	High
0	488	High
1	754	High
0	608	High
0	413	High
0	554	High
0	1871	High
0	24	High
1	266	High
0	1140	High
1	255	High
0	858	High
0	2048	High
0	694	High
0	10	High
0	1572	High
1	426	High
0	586	High
0	607	High
0	701	High
0	134	High
0	441	High
1	215	High
0	5	High
0	2193	High
1	3261	High
0	1742	Low
0	611	Low
0	584	Low
0	3342	Low
0	525	Low
0	170	Low
1	967	Low
0	450	Low
0	285	Low
0	1694	Low
0	2155	Low
1	322	Low
0	2558	Low
0	1836	Low
0	1309	Low
0	499	Low
0	52	Low
0	635	Low
0	1203	Low
0	3472	Low
0	996	Low
0	907	Low
1	1439	Low
0	501	Low
0	440	Low
0	227	Low
0	16	Low
0	477	Low
0	2278	Low
0	366	Low
0	1085	Low
0	1005	Low
0	3248	Low
0	1093	Low
0	2513	Low
0	410	Low
0	397	Low
0	2281	Low
1	1034	Low
0	3364	Low
0	2406	Low
0	1534	Low
0	1842	Low
0	30	Low
0	1	Low
0	1935	Low
0	1604	Low
0	411	Low
0	972	Low
0	149	Low
0	1174	Low
0	3247	Low
1	446	Low
0	376	Low
0	1683	Low
0	1587	Low
